# Supplementary material for: Longitudinal investigation of DNA methylation changes preceding adolescent psychotic experiences
Source: Transl Psychiatry. 2019 Feb 4;9:69. doi: 10.1038/s41398-019-0407-8 (PMC6361958; doi:10.1038/s41398-019-0407-8)
Supplement: Supplementary file 2 — Supplementary Tables [file 41398_2019_407_MOESM2_ESM.xlsx]

## Sheet: Contents
Supplementary Tables
S1	Top 100 probes from EWAS testing the association between DNA methylation at birth and age 12 psychotic experiences
S2	Top 100 probes from EWAS testing the association between DNA methylation at birth and age 18 psychotic experiences
S3	Top 100 probes from EWAS testing the association between DNA methylation at age 7 and age 12 psychotic experiences
S4	Top 100 probes from EWAS testing the association between DNA methylation at age 7 and age 18 psychotic experiences
S5	Top 100 probes from EWAS testing the association between DNA methylation at age 15-17 and age 12 psychotic experiences
S6	Top 100 probes from EWAS testing the association between DNA methylation at age 15-17 and age 18 psychotic experiences
S7	Probes with continuity across time-points
S8	GO results- EWAS in cord blood and age 12 psychotic experiences
S9	GO results- EWAS in cord blood and age 18 psychotic experiences
S10	GO results- EWAS at age 7 and age 12 psychotic experiences
S11	GO results- EWAS at age 7 and age 18 psychotic experiences
S12	GO results- EWAS at age 15-17 and age 12 psychotic experiences
S13	GO results- EWAS at age 15-17 and age 18 psychotic experiences
S14	Time-point specific DNA methylation and continuity of psychotic experiences across adolescence
S16	Differentially Methylated Regions detected using comb-p

## Sheet: Table S1. EWAS cord_12
Probe	p value	t statistic	Chromosome	Annotated gene
cg20862283	8.66332e-06	4.47631	chr2
cg10490202	1.2088e-05	-4.40289	chr17	RPTOR;RPTOR
cg21040096	2.14529e-05	4.27391	chr17	RPH3AL
cg18752363	2.20915e-05	-4.26722	chr4	C4orf10;NOP14
cg11271415	3.14904e-05	4.18567	chr8	FBXO32;FBXO32
cg20083186	4.06477e-05	4.12609	chr3
cg00712792	4.28151e-05	-4.11387	chr16	SPIRE2
cg11936556	5.13867e-05	4.07071	chr5
cg14892222	5.14667e-05	4.07034	chr15	GOLGA8A;GOLGA8A
cg26672652	5.25481e-05	4.06539	chr8	PXDNL
cg13751188	5.25734e-05	-4.06528	chr11	TECTA
cg14829814	5.38602e-05	4.05952	chr12
cg26302009	6.38925e-05	4.01865	chr6	PHACTR1
cg01840115	6.93842e-05	-3.99879	chr13
cg06893379	7.28965e-05	3.98686	chr5
cg04409048	7.40837e-05	3.98295	chr6
cg08105378	7.5666e-05	-3.97783	chr19	HOMER3;HOMER3;HOMER3;HOMER3;HOMER3
cg07438586	7.91846e-05	-3.9668	chr6	GNL1
cg04114269	8.76431e-05	-3.94207	chr3	C3orf26;FILIP1L;MIR548G;FILIP1L
cg07057444	8.92429e-05	3.93765	chr6	MBOAT1
cg10141844	9.19317e-05	-3.93038	chr2	PRLH
cg24755189	9.45517e-05	-3.92349	chr11	BSCL2;BSCL2;GNG3;GNG3
cg14168059	9.76904e-05	3.91547	chr10
cg17879636	0.000104112	3.8998	chr3	CRYGS
cg07072463	0.000105596	-3.89631	chr5	FLT4;FLT4
cg23111246	0.000106324	-3.89461	chr7	MAD1L1;MAD1L1;MAD1L1
cg08354165	0.000108372	-3.8899	chr2
cg02909158	0.000112863	3.87985	chr13	ZIC5
cg19865525	0.000115658	3.87379	chr2	COL4A3;COL4A3;COL4A4;COL4A3;COL4A3
cg08099431	0.000118874	3.86698	chr15	RORA
cg23830540	0.000118906	3.86691	chr4	CRMP1;CRMP1
cg04034685	0.000120961	-3.86265	chr17	ICAM2;ICAM2;ICAM2;ICAM2;ICAM2
cg27328469	0.000126196	3.85211	chr4	FRAS1;FRAS1
cg27349276	0.000133468	3.83812	chr5	GABRA6
cg10312522	0.000139297	3.82742	chr4
cg00997990	0.000148307	-3.81168	chr10
cg02731824	0.000148832	-3.81079	chr6
cg05620648	0.000151673	3.80604	chr12	PLEKHA5;PLEKHA5
cg05268122	0.000152152	3.80524	chr16
cg12233463	0.000155442	3.79985	chr15
cg07210261	0.000156039	-3.79888	chr2
cg08627768	0.000157365	3.79675	chr10	USP6NL;USP6NL
cg14772615	0.000159701	3.79303	chr6
cg15226135	0.000166635	-3.78228	chr22	SBF1
cg17491360	0.000168043	-3.78015	chr13
cg21977507	0.00017122	3.7754	chr17
cg16672263	0.000171651	3.77476	chr2	CDK15
cg07513662	0.000179976	-3.76274	chr7
cg13416754	0.000180637	-3.7618	chr12
cg15833099	0.00018134	-3.76081	chr2	GPR39;LYPD1;LYPD1
cg17896776	0.000184982	-3.75575	chr4	GALNTL6
cg23996948	0.000185317	-3.75529	chr1	NFIA;NFIA;NFIA;NFIA
cg17833065	0.000185512	3.75502	chr7	KIAA1324L;KIAA1324L;KIAA1324L;KIAA1324L
cg23054637	0.00019082	-3.74783	chr12	GPR133
cg23242341	0.000191111	-3.74744	chr11	BRMS1;BRMS1;B3GNT1
cg16529307	0.000192031	-3.74621	chr1	LRRC8B
cg14102880	0.000192187	-3.746	chr17	ABR;ABR;ABR
cg13868773	0.000198066	3.73831	chr7	BBS9;BBS9;BBS9;BBS9
cg06097994	0.000200251	-3.7355	chr17	C1QTNF1;C1QTNF1;C1QTNF1
cg07349890	0.000201072	3.73445	chr22	RRP7A
cg02585622	0.000204302	3.73037	chr6	DEFB110;DEFB110
cg14665523	0.000210362	3.72288	chr10	PAPSS2;PAPSS2
cg11143486	0.000213666	-3.71888	chr1	C1orf170
cg00808511	0.000218264	3.7134	chr16	TOX3;TOX3
cg20080580	0.000219425	3.71204	chr4	APBB2;APBB2;APBB2
cg13676800	0.000220097	3.71125	chr9
cg22054328	0.000220185	-3.71115	chr4	STOX2
cg07693569	0.000220935	-3.71027	chr8
cg16493755	0.000221241	-3.70992	chr16	MBTPS1
cg09040552	0.000225749	3.70472	chr2	FN1;FN1;FN1;FN1;FN1;FN1;FN1
cg11469908	0.000228336	3.70178	chr2
cg01603430	0.00022954	-3.70043	chr16	KIAA0430
cg19558848	0.000229712	-3.70023	chr17	MYH3
cg19772114	0.000231674	-3.69804	chr6
cg21700831	0.000233347	3.69618	chr15
cg07625619	0.000240259	3.68863	chr16	TMCO7
cg19210858	0.000249331	3.67904	chr4	ELF2
cg03240800	0.000250822	3.67749	chr5	PCDHA6;PCDHA2;PCDHA1;PCDHA7;PCDHA1;PCDHA8;PCDHA6;PCDHA5;PCDHA8;PCDHA3;PCDHA4
cg06131143	0.000253475	-3.67476	chr2
cg08115297	0.000254429	3.67378	chr15	ADAMTSL3
cg02073465	0.000255598	3.67259	chr15	GCNT3;GCNT3
cg21862163	0.000261807	3.66636	chr3
cg24699025	0.000264491	3.6637	chr3
cg03708925	0.000264787	-3.66341	chr17	BAIAP2;BAIAP2;BAIAP2;BAIAP2
cg05701204	0.00026551	-3.6627	chr15	TMEM62
cg10089657	0.000269807	-3.65852	chr7	C7orf50;MIR339;C7orf50;C7orf50
cg10299214	0.000273961	3.65454	chr4
cg00433284	0.000276745	-3.6519	chr17	PEMT
cg09461094	0.00028149	3.64746	chr6	MYLK4;MYLK4
cg16098762	0.000282602	-3.64643	chr14	CYP46A1
cg18224503	0.000283533	3.64557	chr6	EXOC2
cg16269776	0.0002853	3.64395	chr10
cg07249742	0.00028909	3.6405	chr3	ITGB5
cg26152379	0.000290571	3.63916	chr6
cg15596913	0.000292217	-3.63768	chr17
cg20502536	0.000293642	3.63641	chr7
cg21782511	0.000298272	-3.63231	chr4	FGFR3;FGFR3;FGFR3
cg24837397	0.000303309	-3.62792	chr7	CUX1;CUX1;CUX1
cg21509721	0.000304356	-3.62701	chr12
cg10714403	0.000305945	-3.62564	chr17	AKAP1

## Sheet: Table S2. EWAS cord_18
Probe	p value	t statistic	Chromosome	Annotated gene
cg00407329	1.8399e-05	4.31204	chr6	SIM1
cg17972930	2.76435e-05	4.21888	chr15	USP50
cg07571954	3.22489e-05	-4.18315	chr10	C10orf131
cg05138918	4.56221e-05	-4.10173	chr3
cg17843418	4.64153e-05	-4.09765	chr17	TBC1D16
cg21167905	8.28933e-05	3.95822	chr1	C1orf9;C1orf9
cg09825080	8.66564e-05	-3.94738	chr16
cg02424103	9.57791e-05	3.92282	chr3
cg16426764	0.000103552	-3.90359	chr10	LHPP;LHPP
cg00680277	0.000119771	3.86751	chr2	TTC15
cg23463608	0.000122162	-3.86259	chr19	GNG7
cg25930186	0.000124243	-3.85837	chr20	MOCS3;DPM1
cg01395281	0.000125069	-3.85672	chr1	ZNF593
cg25275750	0.000146944	3.81631	chr13	TBC1D4
cg16327647	0.000158021	-3.79797	chr1	CENPF
cg01496136	0.000172754	-3.77538	chr16
cg09568647	0.000174736	-3.77248	chr5
cg22694818	0.000179195	3.76606	chr1	LHX8
cg06475223	0.000180919	-3.76362	chr18	LAMA3;LAMA3;LAMA3;LAMA3
cg12859112	0.000185079	3.75783	chr6	TMEM14B;TMEM14B
cg24861580	0.000189659	-3.75158	chr1	INTS7;DTL
ch.12.313305F	0.000191234	-3.74947	chr12	ETV6
cg05046556	0.000197935	-3.74065	chr3	SENP7;SENP7
cg06323052	0.000202065	3.73536	chr4	EXOC1;EXOC1;EXOC1
cg16967640	0.000202564	-3.73473	chr1	LMX1A
cg23222248	0.000204577	3.73219	chr3	ANO10
cg02270053	0.000214853	-3.7196	chr10	MAP3K8
cg12622182	0.000219074	-3.71459	chr1	POU3F1
cg24126630	0.000220861	-3.71249	chr8
cg23712897	0.000225484	3.70715	chr8	COMMD5;COMMD5;COMMD5
cg10969229	0.000225634	-3.70697	chr6	CUTA;CUTA;CUTA;CUTA;CUTA;CUTA;CUTA;CUTA;CUTA
cg11360689	0.000225799	-3.70679	chr3
cg26470314	0.000226287	-3.70623	chr16	SYNGR3
cg00548268	0.00023691	-3.69437	chr7	NPTX2
cg24228952	0.000239316	3.69175	chr2
cg08731435	0.000242188	-3.68866	chr12	ULK1
cg16797656	0.000248664	3.68181	chr11	LRP5
cg18455759	0.000255883	-3.67437	chr8	TRIB1
cg08885224	0.000280337	3.65057	chr6	EYA4;EYA4;EYA4
cg01016102	0.00028444	3.64677	chr7	RP9
cg01783195	0.00029027	3.64145	chr16	RBL2
cg15608277	0.00029321	3.63881	chr12	KRT3
cg01605945	0.000295438	-3.63682	chr1	WDR65;WDR65;WDR65;WDR65;EBNA1BP2;EBNA1BP2
cg04478684	0.000316473	-3.61874	chr11	SIPA1;SIPA1
cg14213992	0.000316925	-3.61836	chr19	ZNF546
cg18001983	0.000325583	-3.61125	chr6
cg24416609	0.000330804	-3.60705	chr2	GPR55
cg19459454	0.000335624	-3.60323	chr3
cg11579447	0.000341663	3.59851	chr15	GALK2;GALK2
cg06689536	0.000352634	-3.59013	chr16	CCNF
cg17205324	0.000357293	-3.58665	chr14	EFS;EFS
cg12167239	0.00038292	-3.56821	chr22	SLC25A1
cg24940155	0.000386141	-3.56598	chr13	GPC6
cg03308092	0.00038787	-3.56479	chr22	GAB4
cg01644731	0.000389244	3.56385	chr12	CTDSP2
cg04063763	0.000389958	-3.56335	chr6	BAT5
cg03919650	0.000390696	-3.56285	chr16	MEFV
cg25027832	0.000394246	-3.56044	chr2	EVX2;EVX2
cg08853735	0.000404329	3.55368	chr8
cg06607384	0.000415641	3.54629	chr14	C14orf159;C14orf159;C14orf159;C14orf159;C14orf159
cg11598872	0.000415811	-3.54618	chr17	FLJ45079
cg01822727	0.000430115	-3.53711	chr6	C6orf120;WDR27
cg15555995	0.000437116	-3.53276	chr5	PCDH1;PCDH1
cg01416891	0.000453575	-3.52281	chr10	CYP26C1
cg18520125	0.000466733	-3.5151	chr13	FLT1
cg02305135	0.000488941	-3.50252	chr2	TCF7L1
cg09466067	0.000489879	-3.502	chr16	CEMP1
cg02393447	0.000510079	-3.49104	chr15	PIF1
cg10265365	0.000540823	-3.47511	chr19	TMEM145
cg20959676	0.000555243	-3.46792	chr1	C1orf213;ZNF436;C1orf213;ZNF436;ZNF436
cg04016252	0.000562278	3.46449	chr16	IQCK
cg00762705	0.000566801	3.46229	chr2	CRIM1
cg22882684	0.000570681	3.46043	chr3	TNFSF10
cg03405315	0.000570895	-3.46032	chr11	STK33
cg02164225	0.000576834	-3.45749	chr2
cg25106645	0.000578873	-3.45652	chr12
cg07558472	0.000587352	3.45254	chr5	CXXC5
cg03190505	0.000607631	-3.44322	chr2
cg21513757	0.000608768	-3.44271	chr7	SLC25A13;SLC25A13;SLC25A13
cg24186506	0.000610506	-3.44192	chr10	CHST15
cg16558695	0.000615599	-3.43964	chr10
cg02789126	0.000622756	3.43646	chr2	UGT1A10;UGT1A1;UGT1A6;UGT1A8;UGT1A4;UGT1A3;UGT1A6;UGT1A9;UGT1A7;UGT1A5
cg11720170	0.000625492	3.43525	chr1	KLHL20
cg07951083	0.000635489	-3.43088	chr10
cg00976097	0.000637801	3.42988	chr5	AHRR
cg21910363	0.000648291	3.42538	chr3	FOXP1
cg22839866	0.000652561	-3.42356	chr6	ESR1;ESR1;ESR1;ESR1;ESR1
cg25772039	0.000656331	-3.42197	chr12	MMP17
cg01486219	0.000657533	-3.42147	chr8
cg09642640	0.000675152	-3.41415	chr2
cg19030740	0.000677582	3.41316	chr1
cg25558404	0.000685579	3.40991	chr4	PPP2R2C
cg02675414	0.000705093	-3.40212	chr12
cg17087741	0.00073225	3.39162	chr2
cg05126388	0.000741087	-3.38828	chr16	ZNF423
cg15336705	0.0007508	3.38465	chr11
cg01936091	0.000770075	3.37757	chr4	ABLIM2;ABLIM2;ABLIM2;ABLIM2;ABLIM2;ABLIM2;ABLIM2
cg10122079	0.00077266	3.37664	chr1	EPHA10;EPHA10
cg25302370	0.000776809	-3.37514	chr6	C6orf165;C6orf165
cg00131407	0.000779264	-3.37426	chr4	LOC401127

## Sheet: Table S3. EWAS 7_12
Probe	p value	t statistic	Chromosome	Annotated gene
cg22499215	2.96867e-07	-5.16495	chr22
cg14263553	1.12441e-06	-4.9025	chr8
cg07366553	2.35433e-06	-4.75141	chr22	SELO
cg09553452	2.75434e-06	-4.71878	chr16	CDH5
cg02284814	4.82135e-06	-4.60071	chr1	PPP1R12B;PPP1R12B
cg17160666	4.94971e-06	-4.5951	chr10
cg17139666	5.03506e-06	4.59145	chr4
cg08032135	5.07887e-06	4.5896	chr8	NRG1;NRG1;NRG1;NRG1;NRG1;NRG1;NRG1;NRG1;NRG1;NRG1;NRG1;NRG1
cg04584761	5.82012e-06	-4.56041	chr2	SUPT7L
cg10756647	6.22717e-06	4.54586	chr7	PSPH
cg16451872	6.44275e-06	4.53852	chr15	UBE3A
cg10725301	6.87284e-06	-4.52455	chr6	ZKSCAN3
cg18477816	7.0139e-06	-4.52016	chr11	IRF7;IRF7;IRF7
cg10143301	7.36292e-06	4.50962	chr5	TXNDC15
cg02572956	8.58278e-06	-4.47625	chr7	CHPF2;MIR671
cg01040786	1.15213e-05	-4.41152	chr5
cg02975060	1.21139e-05	-4.40042	chr14	MIR1185-2
cg23658045	1.2265e-05	4.39766	chr12	DCTN2
cg10151454	1.48031e-05	-4.35577	chr10	EBF3
cg10303842	1.52587e-05	4.34898	chr5	CDH12;CDH12
cg17528240	1.58675e-05	-4.34021	chr17	BAIAP2;BAIAP2;BAIAP2;BAIAP2
cg18550820	1.95497e-05	4.29315	chr15
cg05523085	2.11343e-05	4.27546	chr15	MYO5A;MYO5A
cg06706813	2.14574e-05	4.27202	chr3	C3orf21
cg12359895	2.26355e-05	-4.25984	chr10	LOC100216001;LOC338588
cg00789484	2.41364e-05	-4.24517	chr2	ADD2;ADD2;ADD2;ADD2;ADD2
cg12016746	2.42503e-05	4.2441	chr11	LRP5
cg02344833	2.4779e-05	4.23915	chr19	ZSCAN1
cg13928490	2.53085e-05	4.23431	chr13	GUCY1B2
cg07721569	2.5495e-05	4.23263	chr6	TFAP2A
cg24996866	2.6468e-05	-4.22403	chr1	KNCN
cg21272996	2.68692e-05	4.22057	chr11	CTNND1
cg26417188	2.70885e-05	-4.2187	chr1	KLF17
cg22616007	2.70984e-05	-4.21862	chr16	GLIS2
cg16675758	2.85906e-05	4.20627	chr11
cg07543138	3.0129e-05	4.19417	chr21	NRIP1
cg06368569	3.02013e-05	4.19361	chr1	YARS;S100PBP;S100PBP
cg10103850	3.06455e-05	4.19024	chr2	SLC8A1;SLC8A1;SLC8A1;SLC8A1
cg09884076	3.14635e-05	4.18414	chr5
cg15542784	3.28976e-05	4.1738	chr4	PHOX2B;PHOX2B
cg22787151	3.30177e-05	-4.17295	chr7
cg00499700	3.30954e-05	4.17241	chr5	F2RL1
cg22327312	3.36623e-05	-4.16846	chr11	DLG2;DLG2;DLG2
cg22066599	3.3964e-05	4.16639	chr11
cg14781919	3.49662e-05	4.15962	chr17	ITGAE;GSG2
cg25754733	3.69162e-05	-4.14696	chr19	FGF22
cg12598803	4.06606e-05	4.12435	chr3	EIF5A2
cg23456212	4.11167e-05	4.12173	chr19	ZNF155;ZNF155
cg27468704	4.11672e-05	4.12145	chr22	HPS4;HPS4
cg16824282	4.28948e-05	4.11179	chr3	GP9
cg05212349	4.3087e-05	4.11074	chr10
cg23874775	4.3437e-05	-4.10883	chr7
cg12616114	4.35082e-05	-4.10845	chr6	HIVEP2
cg17657179	4.37559e-05	4.10711	chr19	HAS1
cg04993279	4.56223e-05	4.09726	chr1
cg00360414	4.66508e-05	4.092	chr10	TMEM26
cg07084941	4.69393e-05	4.09054	chr8	MIR1207;PVT1
cg15851312	4.70419e-05	4.09002	chr15	ADPGK;ADPGK;ADPGK
cg10680264	4.71291e-05	4.08959	chr15
cg01111358	4.77472e-05	4.08651	chr18	ONECUT2
cg14378564	4.7758e-05	4.08646	chr1
cg07309124	4.79833e-05	4.08534	chr10	CTNNA3;CTNNA3;LRRTM3;LRRTM3
cg09584591	4.85826e-05	4.08241	chr5	TGFBI
cg11389011	5.02568e-05	-4.07438	chr6	PPP1R10
cg24356687	5.028e-05	4.07427	chr21	C21orf45
cg13956167	5.1745e-05	-4.06746	chr2	KLHL29
cg06403422	5.27496e-05	-4.06289	chr16	SETD1A
cg01816304	5.35077e-05	4.05949	chr11	PARVA
cg09514933	5.47279e-05	4.05413	chr2	ATG4B;ATG4B
cg13452961	5.504e-05	4.05277	chr9
cg25184754	5.5111e-05	4.05246	chr2	TRAF3IP1;TRAF3IP1
cg22225943	5.67133e-05	4.04563	chr11	IGF2AS;INS-IGF2;IGF2;IGF2AS;IGF2
cg13793478	5.72813e-05	4.04326	chr9
cg19753255	5.83238e-05	4.03895	chr1	HECTD3;UROD
cg17253981	5.8513e-05	-4.03818	chr4
cg24601355	5.98995e-05	-4.03258	chr18
cg14636922	6.03749e-05	4.03068	chr17	SARM1
cg06080014	6.13392e-05	-4.02689	chr16
cg14442421	6.17296e-05	4.02537	chr9	SLC24A2
cg04983381	6.24558e-05	4.02256	chr16	ZNF629
cg09941266	6.31918e-05	4.01975	chr16	ZNF200;ZNF200;ZNF200;ZNF200;ZNF200;ZNF200
cg15835713	6.55061e-05	4.01112	chr5	FAM169A
cg21898527	6.75293e-05	-4.0038	chr3	TMEM30C;TMEM30C
cg13415078	6.88632e-05	-3.99909	chr13	CARKD
cg08879544	6.91668e-05	-3.99803	chr15
cg13633270	7.08377e-05	3.99227	chr18
cg13573745	7.17127e-05	3.98931	chr9
cg07123890	7.1741e-05	-3.98922	chr16	KLHL36
cg13776304	7.31884e-05	-3.98439	chr6
cg25455659	7.36984e-05	-3.98271	chr2	KCNG3;KCNG3
cg25822376	7.42134e-05	-3.98103	chr7	KCND2
cg14276584	7.43918e-05	3.98045	chr9	CDC14B;CDC14B;CDC14B
cg18668780	7.5424e-05	3.97711	chr10	TLX1NB
cg11956930	7.57886e-05	3.97594	chr8
cg00123104	7.59618e-05	3.97539	chr1	CLSTN1;CLSTN1
cg01449168	7.75477e-05	-3.97038	chr7	EEPD1
cg17718276	7.84151e-05	3.96768	chr12	TMEM132D
cg11856897	8.08114e-05	3.96037	chr1
cg23755033	8.34742e-05	-3.95249	chr12

## Sheet: Table S4. EWAS 7_18
Probe	p value	t statistic	Chromosome	Annotated gene
cg00995854	2.74349e-06	-4.72388	chr1	CD5L
cg13845105	3.08332e-06	-4.69941	chr12	RPL6;RPL6
cg27190398	8.75745e-06	-4.47551	chr16	STUB1;JMJD8
cg07143863	9.18414e-06	-4.46507	chr12
cg10468951	1.3316e-05	-4.38284	chr3	C3orf45
cg05927274	1.78967e-05	-4.31643	chr1
cg09936919	1.89967e-05	-4.30292	chr2
cg15129144	1.94883e-05	-4.29712	chr2	EPAS1
cg03332469	2.08319e-05	4.28196	chr7
cg02743632	2.14594e-05	-4.2752	chr1	HLX
cg20477259	2.38457e-05	-4.2511	chr6	TNF
cg24110396	2.75915e-05	-4.21755	chr10	CCNY
cg27185423	2.81827e-05	-4.21266	chr15
cg08522143	3.05597e-05	-4.19392	chr19	ZNF14
cg04936274	3.29552e-05	-4.17639	chr10
cg14468692	3.31174e-05	-4.17525	chr11	RNH1;RNH1;RNH1;RNH1;RNH1;RNH1;RNH1;RNH1
cg15031103	3.68557e-05	-4.15029	chr10	LRRC27;LRRC27;LRRC27;LRRC27;LRRC27
cg05072413	4.3627e-05	-4.11067	chr22	FAM19A5;FAM19A5
cg16459265	4.43291e-05	-4.1069	chr7	C7orf40;SNORA9
cg02108135	5.35855e-05	-4.06192	chr17
cg21448513	5.39466e-05	-4.06032	chr8	PLAG1;PLAG1;PLAG1
cg05481243	6.17627e-05	-4.02794	chr22	BID;BID
cg20947470	6.49759e-05	4.01575	chr3	GNAT1;GNAT1
cg22741244	6.69977e-05	-4.00837	chr2	KLHL30
cg02927679	7.02831e-05	-3.99681	chr10	DUSP5
cg21302563	7.34545e-05	-3.98614	chr2	UBE2F
cg26645655	7.35715e-05	-3.98575	chr3
cg03655174	8.48694e-05	-3.95101	chr8	GTF2E2
cg02456552	8.57031e-05	-3.94862	chr19	FDX1L;RAVER1
cg07995179	8.65662e-05	3.94617	chr6
cg24805126	8.93292e-05	-3.93849	chr7	C7orf42
cg02966200	9.25474e-05	-3.92982	chr2	SERPINE2;SERPINE2;SERPINE2;SERPINE2
cg16445423	9.97476e-05	-3.91141	chr2	TMEM131
cg19140548	0.00010308	-3.90331	chr10	SH3PXD2A
cg08154066	0.0001035	-3.90231	chr16
cg08977702	0.000116653	-3.87269	chr2
cg14611152	0.000117799	-3.87026	chr9	DAB2IP
cg04307083	0.000119629	-3.86643	chr4	HOPX;HOPX;HOPX;HOPX;HOPX
cg15075597	0.000125346	-3.85481	chr11
cg21628297	0.000126964	-3.85161	chr11	CUL5
cg05565697	0.000133441	-3.83918	chr15
cg13302154	0.00013366	-3.83877	chr12	MGP
cg06292304	0.000133756	-3.83859	chr8	MIR124-1;LOC157627
cg14222153	0.000136054	-3.83432	chr1	SLC9A11
cg07790778	0.00013845	-3.82995	chr6	FKBPL
cg13897222	0.000160438	-3.79283	chr1
cg06413272	0.000169855	-3.77839	chr7
cg07599644	0.000173526	-3.77296	chr11	C11orf41
cg08164720	0.000176301	-3.76893	chr1
cg20656871	0.000179081	-3.76495	chr2	ILKAP
cg20820996	0.000179427	-3.76446	chr1	ZNF362
cg15472170	0.000181457	-3.7616	chr1	PLOD1
cg04265964	0.000182354	-3.76034	chr11
cg11422695	0.000184469	-3.7574	chr6	CCND3;CCND3
cg16311306	0.000190054	-3.74979	chr1
cg03458096	0.000191594	-3.74773	chr10	DOCK1
cg18764804	0.000196368	-3.74144	chr1	PARP1
cg01127059	0.000197216	-3.74034	chr16	PKMYT1;PKMYT1;PAQR4
cg06903103	0.000199618	-3.73724	chr15
cg17884766	0.000202427	-3.73366	chr12	LIMA1;LIMA1
cg20494779	0.000202979	-3.73296	chr18	MC2R
cg22792349	0.000205811	3.72941	chr10
cg03989987	0.000205899	-3.7293	chr2	IL1RN;IL1RN;IL1RN;IL1RN
cg26548718	0.000216554	-3.71634	chr19	DMWD
cg17186803	0.000218106	-3.7145	chr11	SCN4B;SCN4B
cg20576612	0.000218109	-3.7145	chr3
cg10881764	0.000218739	-3.71376	chr5	ADAMTS16
cg04030584	0.000222405	-3.70947	chr16	CENPT
cg21604972	0.000222885	-3.70892	chr3
cg26851141	0.000227997	-3.70307	chr16	GINS3;GINS3;GINS3
cg03356053	0.000240727	-3.68903	chr16
cg13586051	0.000249631	-3.67961	chr3	DNASE1L3
cg16474701	0.000253506	-3.67561	chr8	CHRNA2
cg16307965	0.000254927	-3.67416	chr2
cg24437715	0.000256013	3.67305	chr2
cg02501544	0.000262233	-3.66681	chr10	MIR1256;CBARA1
cg10140158	0.000262801	-3.66625	chr7	IL6
cg13529086	0.000268455	-3.66071	chr9	SNORD36C;SNORD36A;RPL7A
cg16333269	0.00026889	-3.66029	chr2	KIDINS220
cg08052120	0.000273364	-3.65598	chr19	ZNF649
cg04682850	0.000273578	-3.65578	chr2
cg25472804	0.000275848	-3.65362	chr8
cg09081517	0.000277019	-3.65251	chr1	TNFRSF1B
cg22386008	0.000278426	-3.65119	chr2
cg03100044	0.000283942	-3.64606	chr7	CHN2;CHN2
cg20813589	0.000287403	-3.64289	chr11	RNH1;RNH1;RNH1;RNH1;RNH1;RNH1;RNH1;RNH1
cg06647026	0.000291547	-3.63914	chr19	DAPK3
cg26656387	0.000291997	-3.63874	chr13	KLF12
cg12510717	0.000295278	-3.63581	chr13	GPC5
cg01077274	0.000299908	-3.63173	chr1
cg12866551	0.000300795	-3.63096	chr10
cg03721622	0.000308683	3.62416	chr8
cg13588739	0.000314226	3.61948	chr3
cg16586807	0.000319365	3.61521	chr7	CARD11
cg19411734	0.000320508	-3.61427	chr1
cg24940155	0.000320892	-3.61395	chr13	GPC6
cg24065957	0.000322979	-3.61224	chr5	ARL15
cg12030842	0.00032404	-3.61138	chr11	MUC2
cg10613706	0.00032787	-3.60828	chr17
cg08818632	0.00033801	-3.60023	chr17	OTOP3

## Sheet: Table S5. EWAS 15-17_12
Probe	p value	t statistic	Chromosome	Annotated gene
cg14284469	1.86876e-06	4.79912	chr8	STMN2
cg00956759	2.93695e-06	-4.70541	chr17
cg12009697	4.12944e-06	-4.63367	chr2
cg21602768	8.15429e-06	-4.48745	chr20	ABHD12;ABHD12
cg17027353	1.25109e-05	4.39329	chr6
cg14386808	1.3427e-05	-4.37757	chr8
cg22035229	1.76744e-05	-4.31598	chr1	MSH4;MSH4
cg16817992	2.10888e-05	4.27598	chr7	KCNH2;KCNH2
cg25344401	3.25886e-05	4.17602	chr7	FOXK1
cg05942128	4.71273e-05	4.08962	chr2	HOXD11
cg26370729	5.18642e-05	4.06693	chr5	F2RL1
cg25024734	5.8362e-05	4.03881	chr10
cg03945301	6.32157e-05	-4.01969	chr6	EHMT2;EHMT2
cg17103467	7.84124e-05	-3.96771	chr1	WDR8
cg24695977	7.91785e-05	3.96535	chr1
cg04554240	8.11531e-05	-3.95937	chr3	ESYT3
cg08621773	0.000102359	-3.90259	chr2
cg27280332	0.000104475	-3.89755	chr12
cg25827710	0.00011025	-3.88427	chr13	LCP1
cg15318176	0.000121612	-3.85996	chr7	PTPRN2;PTPRN2;PTPRN2
cg17793163	0.000127988	-3.84725	chr3	KLHL6
cg00866667	0.000145396	-3.81535	chr19	EID2
cg12790874	0.000146296	3.81381	chr13	CLYBL
cg01296593	0.000147692	3.81142	chr16	FOXC2
cg01680844	0.00015768	3.79495	chr16	CCDC78;HAGHL;HAGHL
cg08004131	0.000161378	3.7891	chr11	C11orf75
cg05642379	0.000162391	3.78752	chr15
cg15634747	0.000162738	3.78698	chr4
cg25652701	0.000164657	3.78402	chr7	ATXN7L1
cg21744417	0.000165911	3.7821	chr4
cg22441157	0.000169579	-3.77657	chr1	IGSF9;IGSF9
cg25480132	0.000175496	-3.76788	chr20	STMN3
cg24018520	0.000175788	3.76745	chr4
cg13607248	0.000177402	3.76513	chr3	DVL3
cg21299211	0.000185352	-3.75399	chr17	GPR142
cg04001726	0.000189259	-3.74867	chr12	NAA25
ch.4.73355811R	0.000192833	3.74391	chr4
cg00420742	0.000201305	-3.73293	chr19	NLRP12;NLRP12
cg03562868	0.00020655	3.72634	chr6	PLAGL1;PLAGL1;PLAGL1;PLAGL1;PLAGL1;PLAGL1;PLAGL1;HYMAI;PLAGL1
cg26744387	0.000213378	3.718	chr17	C17orf76;C17orf76
cg26954138	0.000216686	3.71405	chr11	C11orf60;C11orf60
cg08097157	0.000223428	-3.70618	chr6	C6orf15
cg07051648	0.000223716	-3.70584	chr19	NTN5;SEC1
cg16172026	0.000228822	-3.70003	chr4	MAEA;MAEA
cg07796977	0.000230864	-3.69774	chr8
cg04027548	0.000236621	3.69139	chr12	KCNJ8
cg17007693	0.000240235	-3.68747	chr18
cg13711851	0.000244169	-3.68327	chr9	GSN;GSN;GSN;GSN;GSN;GSN;GSN;GSN
cg00719502	0.000245097	-3.68229	chr3	VGLL4;VGLL4;VGLL4;VGLL4
cg02225847	0.000252551	3.67453	chr16	FAM65A
cg20119148	0.000258364	3.66863	chr19	PDE4C
cg05082376	0.000263574	3.66344	chr22
cg01323098	0.000268823	3.65831	chr16
cg20787196	0.000274647	3.65273	chr12	ITPR2
cg13410117	0.000288377	-3.64	chr10
cg05039548	0.000293718	3.6352	chr1
cg08969532	0.000293759	3.63516	chr10	CRTAC1;CRTAC1
cg07663496	0.000295069	-3.634	chr12	RFC5;RFC5;RFC5;RFC5
cg13292542	0.000312121	3.61927	chr17	HEXDC
cg24677472	0.000316462	-3.61564	chr5
cg01618914	0.000322555	3.61062	chr20
cg05976575	0.00032884	-3.60554	chr16	CMTM2
cg17466841	0.000336458	3.5995	chr11	MCAM
cg23523755	0.000340384	3.59644	chr10
cg07753203	0.000342663	-3.59468	chr9	OLFML2A
cg24079972	0.000344038	3.59362	chr11	AMBRA1
cg03240473	0.000345101	-3.5928	chr21	UMODL1;UMODL1;C21orf128
cg09955886	0.000348387	-3.5903	chr10	ITIH5;ITIH5
cg02477834	0.00035829	3.58288	chr19	ODF3L2
cg06083669	0.000363102	3.57934	chr20	ITPA;ITPA
cg06259025	0.000367098	3.57644	chr13	THSD1P
cg15275019	0.000373207	-3.57206	chr12	THAP2;ZFC3H1;ZFC3H1
cg23835677	0.000375301	3.57057	chr4	FGFR3;FGFR3;FGFR3
cg02693002	0.000378131	3.56858	chr10	OAT
cg06486129	0.000393907	-3.5577	chr21
cg15172061	0.000397339	3.55538	chr8	GSDMD
cg03390723	0.000397539	-3.55525	chr10	GSTO2
cg22486928	0.000402726	3.55179	chr12	SNRPF
cg02265379	0.000406033	3.54961	chr5	LOC645323
cg10555159	0.000410689	3.54656	chr1	NBL1;NBL1
cg07464248	0.000420461	-3.54027	chr13	TMCO3
cg06191260	0.000421456	3.53964	chr18	MAPK4
cg11685162	0.000422069	-3.53925	chr2
cg06369522	0.000422942	3.5387	chr19	KLK4
cg17472736	0.000428112	-3.53544	chr12	DERA
cg26829131	0.000430661	3.53385	chr12	HOXC9
cg15761233	0.000434255	-3.53162	chr2	C2orf60;C2orf60;C2orf47
cg10876207	0.000439897	3.52816	chr14	GALNTL1;GALNTL1
cg00449189	0.000440116	3.52803	chr22
cg06945667	0.000443536	-3.52595	chr16	C16orf62
cg12460870	0.00044703	3.52384	chr7
cg25184754	0.000448017	3.52325	chr2	TRAF3IP1;TRAF3IP1
cg13814396	0.000450472	3.52178	chr2
cg08928646	0.000454809	-3.5192	chr4	UBA6;LOC550112
cg07479670	0.000459166	3.51663	chr1	NID1
cg17794358	0.000464218	-3.51369	chr6	ATF6B;ATF6B;FKBPL
cg21943416	0.000466791	3.5122	chr4	INPP4B;INPP4B
cg08223771	0.000470941	-3.50982	chr8	STAU2;STAU2;STAU2;STAU2
cg25574769	0.0004723	-3.50904	chr9	OLFML2A
cg18173474	0.000477824	-3.5059	chr1	RHBG;RHBG

## Sheet: Table S6. EWAS 15-17_18
Probe	p value	t statistic	Chromosome	Annotated gene
cg25975712	1.12584e-05	4.4203	chr22	FAM19A5;FAM19A5
cg24177611	1.15301e-05	-4.41502	chr10	KNDC1
cg25324164	1.57244e-05	-4.34574	chr11	FADS2
cg15986671	3.99923e-05	-4.13127	chr7
cg16073378	4.73812e-05	4.09127	chr2
cg04942547	4.82081e-05	-4.08717	chr20	ZFP64
cg11333576	5.25563e-05	-4.06665	chr19	SHC2
cg16459265	5.50559e-05	-4.05558	chr7	C7orf40;SNORA9
cg09222367	7.67919e-05	-3.97547	chr15	IQGAP1
cg23415756	0.000101992	3.90603	chr17	NTN1
cg18656829	0.000113788	3.87896	chr13
cg06046431	0.000114932	3.87648	chr11	BDNF
cg16791444	0.000116809	-3.87246	chr17
cg11604728	0.000117061	-3.87193	chr7	POU6F2;POU6F2
cg22012759	0.000119263	-3.8673	chr1
cg19052355	0.000125248	3.8551	chr2	GBX2
cg05580655	0.000130259	3.8453	chr3	SCHIP1
cg16740157	0.000142699	-3.82246	chr6
cg26530497	0.000156178	-3.79973	chr13	SOHLH2
cg19769301	0.000156717	3.79886	chr1
cg15156584	0.000171279	-3.77637	chr6	RNF144B
cg26140475	0.000184545	-3.75739	chr8
cg05098512	0.000184757	-3.7571	chr10
cg22708635	0.000191858	-3.74747	chr5	SLC6A3
cg03448766	0.000226852	3.70446	chr22	SCARF2;SCARF2
cg02098156	0.000228109	-3.70303	chr3	KIAA0226;KIAA0226
cg26002659	0.000232177	3.69846	chr19	C19orf28;C19orf28;C19orf28
cg09445727	0.000250276	3.67903	chr16	BCAR1;BCAR1;BCAR1;BCAR1;BCAR1;BCAR1;BCAR1
cg12462377	0.000253131	-3.67609	chr1	CCDC28B
cg24610349	0.000261807	-3.66732	chr7	SMURF1;SMURF1
cg10364115	0.000264474	3.66469	chr7	LFNG;LFNG;LFNG;LFNG
cg20314660	0.000269585	3.65969	chr19	DDX39;DDX39
cg20297638	0.000271545	3.65781	chr7	LFNG;LFNG;LFNG;LFNG
cg01536668	0.000276789	-3.65282	chr16	CREBBP;CREBBP
cg12086936	0.00029092	3.63979	chr11	PAX6;PAX6;PAX6
cg10784386	0.000293887	3.63713	chr5	THBS4
cg10434977	0.000294184	-3.63687	chr8
cg10888900	0.000305665	3.62682	chr10
cg10671668	0.000314275	3.61952	chr12	KCNA6
cg00035630	0.000323119	-3.61221	chr11	DEPDC7;DEPDC7
cg26830108	0.00033149	3.60546	chr7
cg15890103	0.000333421	-3.60393	chr11	FZD4
cg21255942	0.00033372	3.60369	chr22
cg07710335	0.000348471	-3.59225	chr17	PMP22;PMP22;PMP22
cg05185748	0.000353701	-3.5883	chr13
cg19190016	0.000354029	-3.58806	chr17
cg03362018	0.000360344	-3.58337	chr16	ANKRD11
cg10922981	0.000368842	-3.57717	chr5	SFRS12IP1
cg14870673	0.000374735	3.57296	chr2	CNNM3;CNNM3
cg13818430	0.00038808	-3.56364	chr12
cg01174085	0.000393392	-3.56001	chr16	CHST6
cg14272075	0.000396291	-3.55805	chr17	RNF126P1
cg10692700	0.000404264	-3.55273	chr4
cg02266759	0.000406259	-3.55141	chr1	FLJ40434
cg21438252	0.000408237	-3.55011	chr1	TRNAU1AP;TRNAU1AP
cg18032201	0.000418634	3.54337	chr19
cg00257704	0.000422886	3.54066	chr17
cg13912117	0.000422928	3.54064	chr8
cg24740218	0.000429616	3.53643	chr12
cg18050892	0.000432258	-3.53479	chr6	TAP2;TAP2
cg11329827	0.000432763	3.53447	chr6	HCG9
cg01704105	0.000434496	-3.5334	chr16	HBA1
cg18370682	0.000454146	3.5215	chr5	EBF1
cg18352616	0.000462304	3.5167	chr4	RGS12;RGS12;RGS12
cg18583276	0.000469045	-3.51279	chr7	MAD1L1;MAD1L1;MAD1L1
cg06332964	0.000469541	-3.51251	chr22	TBC1D22A
cg12209313	0.000476594	-3.50848	chr1	OBSCN;OBSCN
cg04765236	0.000477465	3.50798	chr19	ZBTB7A
cg08317174	0.000486539	-3.5029	chr19	GLT25D1
cg01281911	0.000491819	3.49997	chr1	FOXE3
cg26490758	0.000499381	-3.49584	chr10
cg25196575	0.000502224	-3.4943	chr1	TP73;TP73;TP73;TP73
cg27428551	0.000503515	-3.4936	chr12	TMEM120B
cg03112087	0.000504107	3.49328	chr4	RNF150
cg03315940	0.00050563	-3.49247	chr6
cg09906458	0.000509813	-3.49023	chr20	PRND;PRND
cg03810608	0.000514294	-3.48786	chr7
cg02444987	0.000521156	3.48425	chr2	RND3
cg22259293	0.000524357	3.48259	chr8	PLEC1;PARP10
cg24110052	0.000542865	-3.47315	chr17	LGALS3BP
cg23678722	0.000544584	-3.47228	chr13	RNF17
cg09269454	0.000559042	-3.46513	chr10	HSPA12A
cg02072400	0.000559653	3.46483	chr12
cg17683126	0.000572026	3.45885	chr8	UQCRB
cg26524905	0.000574017	-3.45791	chr1	MEGF6
cg14430943	0.000575922	3.457	chr7	RBM33
cg23623622	0.000594071	3.4485	chr6	TRIM15
cg08492720	0.000596838	-3.44723	chr4	USP46;USP46
cg12274600	0.000607728	-3.44226	chr2	HDAC4
cg25496297	0.000613046	-3.43987	chr17	MYO18A;MYO18A
cg06008724	0.000617485	3.43789	chr22	PHF21B;PHF21B
cg00970313	0.000617814	3.43774	chr14	PAX9
cg17774102	0.000621397	-3.43615	chr6
cg06798657	0.000625692	3.43425	chr16	ACSF3;ACSF3;ACSF3
cg14398548	0.000625831	-3.43419	chr9	VAV2;VAV2
cg12758636	0.000626177	3.43404	chr10	ZEB1;ZEB1;ZEB1;ZEB1;ZEB1
cg02563389	0.000628085	3.4332	chr12	MED13L
cg15154262	0.000634284	3.4305	chr22
cg05406334	0.000635639	-3.42991	chr4
cg21295678	0.000636869	-3.42938	chr1

## Sheet: Tables S7a,b. Continuity
Table S7a. Three probes were detected in the top 100 probes in more than one analysis:
probes	p.value	t.statistic	PLIKS timepoint	Sample timepoint	Chromosome	Annotated genes
cg16459265	5.51e-05	-4.06	18	17	chr7	C7orf40;SNORA9
	4.43e-05	-4.11	18	7
cg24940155	0.00032	-3.61	18	7	chr13	GPC6
	0.00039	-3.57	18	CB	chr13
cg25184754	0.00045	3.52	12	17	chr2	TRAF3IP1
	5.51e-05	4.05	12	7	chr2
Table S7b. Nine genes detected more than once with different probes
probes	p.value	t.statistic	PLIKS timepoint	Sample timepoint	Chromosome	Genomic location	Annotated gene
cg17528240	1.59e-05	-4.34	12	7	chr17	79042149	BAIAP2
cg03708925	0.00026	-3.66	12	cb	chr17	79043453	BAIAP2
cg00499700	3.31e-05	4.17	12	7	chr5	76116088	F2RL1
cg26370729	5.19e-05	4.07	12	17	chr5	76115672	F2RL1
cg05072413	4.36e-05	-4.11	18	7	chr22	49015998	FAM19A5
cg25975712	1.13e-05	4.42	18	17	chr22	48971051	FAM19A5
cg23835677	0.00038	3.57	12	17	chr4	1796226	FGFR3
cg21782511	0.0003	-3.63	12	cb	chr4	1808376	FGFR3
cg10364115	0.00026	3.66	18	17	chr7	2560976	LFNG
cg20297638	0.00027	3.66	18	17	chr7	2563670	LFNG
cg12016746	2.43e-05	4.24	12	7	chr11	68084453	LRP5
cg16797656	0.00025	3.68	18	cb	chr11	68205561	LRP5
cg18583276	0.00047	-3.51	18	17	chr7	1921523	MAD1L1
cg23111246	0.00011	-3.89	12	cb	chr7	1949204	MAD1L1
cg07753203	0.00034	-3.59	12	17	chr9	127539056	OLFML2A
cg25574769	0.00047	-3.51	12	17	chr9	127572127	OLFML2A
cg14468692	3.31e-05	-4.18	18	7	chr11	504784	RNH1
cg20813589	0.00029	-3.64	18	7	chr11	504930	RNH1

## Sheet: Table S8. GO cord_12
Top pathways								Pathways included
ID	Name	Probes in pathway	Genes in pathway	Top probes in pathway	Top genes in pathway	P value	Top genes in pathway	ID	Name	Probes in pathway	Genes in pathway	Top probes in pathway	Top genes in pathway	P value	Top genes in pathway
GO:0032313	regulation of Rab GTPase activity	745	33	5	4	1.39434e-06	DENND1A|RIN3|SBF1|USP6NL	GO:0032483	regulation of Rab protein signal transduction	760	34	5	4	2.14037e-06	DENND1A|RIN3|SBF1|USP6NL
								GO:0017112	Rab guanyl-nucleotide exchange factor activity	570	25	3	3	2.89009e-05	DENND1A|RIN3|SBF1
								GO:0032318	regulation of Ras GTPase activity	5737	214	11	10	0.00238459	ARHGAP27|DENND1A|FARP1|RCC1|RIN3|SBF1|SEMA4D|SFRP1|SIPA1L1|USP6NL
								GO:0051056	regulation of small GTPase mediated signal transduction	10158	380	17	15	0.00411555	ABR|ARHGAP27|CDON|DENND1A|DEPDC1B|FARP1|LPAR1|RCC1|RHOC|RIN3|SBF1|SEMA4D|SFRP1|SIPA1L1|USP6NL
								GO:0031329	regulation of cellular catabolic process	15478	598	22	21	0.00472416	ABHD5|ARHGAP27|BAT3|BTRC|DENND1A|DNAJC24|FARP1|GCLC|LDLR|NUB1|PARK2|RCC1|RIN3|SBF1|SEMA4D|SFRP1|SIPA1L1|TBCD|TPM1|TWIST1|USP6NL
								GO:0046578	regulation of Ras protein signal transduction	7197	282	12	11	0.00994605	ARHGAP27|DENND1A|FARP1|LPAR1|RCC1|RIN3|SBF1|SEMA4D|SFRP1|SIPA1L1|USP6NL
								GO:0005088	Ras guanyl-nucleotide exchange factor activity	3571	110	7	6	0.0102617	ABR|DENND1A|FARP1|RCC1|RIN3|SBF1
								GO:0008047	enzyme activator activity	8802	392	16	13	0.0143898	ABR|ARHGAP27|AZIN1|CALM2|DEPDC1B|DNAJC24|FN1|GREM1|NLRP12|RIN3|SIPA1L1|TBCD|USP6NL
								GO:0019220	regulation of phosphate metabolic process	33368	1501	40	39	0.0157681	APLP2|ARHGAP27|C1QTNF1|CALM2|CCND2|CDK5RAP1|CDON|CHRM5|DAB1|DENND1A|DNAJC24|EGFR|FARP1|FGFR3|FLT4|GNG3|GREM1|KIAA0430|LATS1|LDLR|LPAR1|MBTPS1|NLRP12|PARK2|RCC1|RIN3|ROS1|RPTOR|SBF1|SEMA4D|SFRP1|SIPA1L1|SYTL2|TBCD|TPM1|TWIST1|UBASH3B|USP6NL|ZBTB17
								GO:0051174	regulation of phosphorus metabolic process	33585	1512	40	39	0.017802	APLP2|ARHGAP27|C1QTNF1|CALM2|CCND2|CDK5RAP1|CDON|CHRM5|DAB1|DENND1A|DNAJC24|EGFR|FARP1|FGFR3|FLT4|GNG3|GREM1|KIAA0430|LATS1|LDLR|LPAR1|MBTPS1|NLRP12|PARK2|RCC1|RIN3|ROS1|RPTOR|SBF1|SEMA4D|SFRP1|SIPA1L1|SYTL2|TBCD|TPM1|TWIST1|UBASH3B|USP6NL|ZBTB17
								GO:0017137	Rab GTPase binding	1231	55	3	3	0.0184117	RIN3|RPH3AL|SYTL2
								GO:0050808	synapse organization	2875	107	6	5	0.0236321	FARP1|NRCAM|NRXN3|PDZRN3|TNR
								GO:0032320	positive regulation of Ras GTPase activity	2837	109	6	5	0.0236391	ARHGAP27|SEMA4D|SFRP1|SIPA1L1|USP6NL
								GO:0048858	cell projection morphogenesis	16400	623	20	20	0.0246155	ALCAM|APBB2|B3GNT1|BAIAP2|COL4A3|COL4A4|CRMP1|DST|EGFR|EZR|FARP1|FGFR3|MAP2|NRCAM|NRXN3|PARD3|RHOC|RPS6KA2|SEMA4D|TNR
								GO:0051057	positive regulation of small GTPase mediated signal transduction	641	34	2	2	0.0246652	CDON|LPAR1
								GO:0072182	regulation of nephron tubule epithelial cell differentiation	273	10	1	1	0.0257128	STAT1
								GO:0033147	negative regulation of intracellular estrogen receptor signaling pathway	221	11	1	1	0.0258099	CNOT2
								GO:0007171	activation of transmembrane receptor protein tyrosine kinase activity	221	11	1	1	0.0258099	GREM1
								GO:0003841	1-acylglycerol-3-phosphate O-acyltransferase activity	274	10	1	1	0.0258279	ABHD5
								GO:0043090	amino acid import	274	10	1	1	0.0258279	SLC1A3
								GO:0008009	chemokine activity	267	48	2	2	0.0260095	CCL25|CXCL16
								GO:0032414	positive regulation of ion transmembrane transporter activity	694	33	2	2	0.0260239	CALM2|NEDD4L
								GO:0034341	response to interferon-gamma	1686	104	4	4	0.0262835	CXCL16|HLA-DQA2|NUB1|STAT1
								GO:0030426	growth cone	2916	109	5	5	0.0263215	APBB2|CALM2|EXOC4|PARD3|STX3
								GO:0051015	actin filament binding	2158	81	4	4	0.0268613	ANTXR1|EGFR|EZR|SVIL
								GO:0030049	muscle filament sliding	560	38	2	2	0.0270379	MYH3|TPM1
								GO:0033275	actin-myosin filament sliding	560	38	2	2	0.0270379	MYH3|TPM1
								GO:0007158	neuron cell-cell adhesion	285	10	1	1	0.0271222	TNR
								GO:0034446	substrate adhesion-dependent cell spreading	746	32	3	2	0.0273899	ANTXR1|FN1
								GO:0048640	negative regulation of developmental growth	843	29	2	2	0.027452	FGFR3|TNR
								GO:0050770	regulation of axonogenesis	2985	107	5	5	0.0274696	DAB1|NRCAM|SEMA4D|SIPA1L1|TNR
								GO:0033121	regulation of purine nucleotide catabolic process	10112	354	14	13	0.027624	ARHGAP27|DENND1A|DNAJC24|FARP1|RCC1|RIN3|SBF1|SEMA4D|SFRP1|SIPA1L1|TBCD|TPM1|USP6NL
								GO:0030594	neurotransmitter receptor activity	1114	69	3	3	0.0277075	CHRM5|GABRA6|SORCS2
								GO:0060191	regulation of lipase activity	2812	117	5	5	0.027831	ABHD5|CALM2|EGFR|FGFR3|LPAR1
								GO:0008206	bile acid metabolic process	463	42	2	2	0.0280023	AKR1C4|CYP46A1
								GO:0044241	lipid digestion	143	13	1	1	0.0280286	LDLR
								GO:0007202	activation of phospholipase C activity	1352	59	3	3	0.0281069	CALM2|EGFR|LPAR1
								GO:0030811	regulation of nucleotide catabolic process	10125	355	14	13	0.0281382	ARHGAP27|DENND1A|DNAJC24|FARP1|RCC1|RIN3|SBF1|SEMA4D|SFRP1|SIPA1L1|TBCD|TPM1|USP6NL
								GO:0030500	regulation of bone mineralization	1236	64	3	3	0.0281466	ANKH|GREM1|TWIST1
								GO:0008191	metalloendopeptidase inhibitor activity	193	12	1	1	0.0282815	COL4A3
								GO:0048551	metalloenzyme inhibitor activity	193	12	1	1	0.0282815	COL4A3
								GO:0009118	regulation of nucleoside metabolic process	10133	355	14	13	0.0283058	ARHGAP27|DENND1A|DNAJC24|FARP1|RCC1|RIN3|SBF1|SEMA4D|SFRP1|SIPA1L1|TBCD|TPM1|USP6NL
								GO:0042990	regulation of transcription factor import into nucleus	1139	69	3	3	0.028896	GREM1|MBTPS1|NLRP12
								GO:0048863	stem cell differentiation	6268	241	10	9	0.0290811	CDON|FGFR3|GREM1|HAS2|JARID2|MEGF10|SFRP1|STAT1|TWIST1
								GO:0006677	glycosylceramide metabolic process	153	13	1	1	0.0291316	ST6GALNAC3
								GO:0004535	poly(A)-specific ribonuclease activity	201	12	1	1	0.0292034	CNOT2
								GO:0042510	regulation of tyrosine phosphorylation of Stat1 protein	154	13	1	1	0.0292438	FGFR3
								GO:0032386	regulation of intracellular transport	6393	339	10	10	0.029496	CALM2|EGFR|GREM1|MBTPS1|NLRP12|TMEM30A|UBASH3B|UBR5|UHMK1|ZC3H3
								GO:0031061	negative regulation of histone methylation	306	10	2	1	0.0297432	JARID2
								GO:0005887	integral component of plasma membrane	23886	1200	29	29	0.0297665	ADAM29|ANKH|CHRM5|FGFR3|FLT4|GABRA6|GABRB1|GPR39|HAS2|HLA-DQA2|ICAM2|ITGB5|KCNJ16|KCNK2|LDLR|LPAR1|NRCAM|NRXN3|PCDHA1|PCDHA2|PCDHA3|PCDHA4|PCDHA5|PCDHA6|PCDHA7|PCDHA8|SEMA4D|SLC6A18|TSPAN4
								GO:0072202	cell differentiation involved in metanephros development	255	11	1	1	0.0297813	STAT1
								GO:0032239	regulation of nucleobase-containing compound transport	255	11	1	1	0.0297813	ZC3H3
								GO:0001946	lymphangiogenesis	256	11	1	1	0.0299054	FLT4
								GO:0006066	alcohol metabolic process	5472	307	9	9	0.0300306	APLP2|CALM2|CYP46A1|GGPS1|HISPPD1|LDLR|MBOAT1|MBTPS1|PEMT
								GO:0032990	cell part morphogenesis	16627	637	20	20	0.0301954	ALCAM|APBB2|B3GNT1|BAIAP2|COL4A3|COL4A4|CRMP1|DST|EGFR|EZR|FARP1|FGFR3|MAP2|NRCAM|NRXN3|PARD3|RHOC|RPS6KA2|SEMA4D|TNR
								GO:0045178	basal part of cell	669	36	2	2	0.0303823	DST|HOMER3
								GO:1901722	regulation of cell proliferation involved in kidney development	312	10	1	1	0.0305294	ZNF225
								GO:0090090	negative regulation of canonical Wnt signaling pathway	2100	88	4	4	0.0305334	GREM1|LATS1|SFRP1|ZNF225
								GO:0010629	negative regulation of gene expression	22020	937	27	26	0.0306258	ATF7IP|BRMS1|BTRC|CBX7|CNOT2|CUX1|ELF2|FGFR3|GCLC|GLIS3|GREM1|JARID2|LRRFIP1|MXD4|NEDD4L|RNASEH2B|ROS1|SEMA4D|SFMBT1|SFRP1|STAT1|TBX20|TWIST1|ZMYND15|ZNF174|ZNF225
								GO:0001948	glycoprotein binding	1404	59	3	3	0.0308642	EGFR|LDLR|MAP2
								GO:0034329	cell junction assembly	3688	149	7	6	0.0310299	CDH10|DST|FN1|PARD3|RHOC|TBCD
								GO:0006768	biotin metabolic process	316	10	1	1	0.0310631	PCCA
								GO:0090025	regulation of monocyte chemotaxis	170	13	1	1	0.0310888	GREM1
								GO:0051246	regulation of protein metabolic process	31818	1594	39	37	0.031143	ABCF1|APLP2|ASB1|BAT3|BRMS1|BTRC|CALM2|CCND2|CDK5RAP1|CDON|CNOT2|DAB1|EGFR|FGFR3|FLT4|GCLC|GNG3|GREM1|JARID2|LATS1|LPAR1|MBTPS1|NDNL2|NEDD4L|NLRP12|NUB1|PARK2|RPS6KA2|RPTOR|SEMA4D|SFRP1|TWIST1|UBASH3B|UBR5|UHMK1|ZBTB17|ZNF225
								GO:0035371	microtubule plus-end	266	11	1	1	0.0311696	DST
								GO:0010517	regulation of phospholipase activity	2156	86	4	4	0.0312747	CALM2|EGFR|FGFR3|LPAR1
								GO:0042306	regulation of protein import into nucleus	2600	135	5	5	0.0313523	EGFR|GREM1|MBTPS1|NLRP12|UBR5
								GO:0004659	prenyltransferase activity	173	13	1	1	0.0314452	GGPS1
								GO:0009605	response to external stimulus	24388	1151	29	29	0.0314714	AKR1C4|ALCAM|APBB2|B3GNT1|CALM2|CCL25|COL4A3|COL4A4|CRMP1|CXCL16|EGFR|EZR|LDLR|NPAS3|NRCAM|NRXN3|PLD1|PON3|RHOC|RPS6KA2|RPTOR|SEMA4D|SFRP1|SLC1A3|SST|STAT1|TECPR1|TNR|ZNF225
								GO:0006720	isoprenoid metabolic process	1800	105	4	4	0.0314846	AKR1C4|EGFR|GGPS1|LDLR
								GO:0048487	beta-tubulin binding	837	31	2	2	0.0317406	GABARAP|TBCD
								GO:0061387	regulation of extent of cell growth	1492	56	3	3	0.0318381	NRCAM|SEMA4D|TNR
								GO:0007213	G-protein coupled acetylcholine receptor signaling pathway	273	11	1	1	0.0320805	CHRM5
								GO:0051004	regulation of lipoprotein lipase activity	722	35	2	2	0.0321013	ABHD5|CALM2
								GO:0030296	protein tyrosine kinase activator activity	225	12	1	1	0.0321194	GREM1
								GO:0060379	cardiac muscle cell myoblast differentiation	324	10	1	1	0.0321534	GREM1
								GO:0030427	site of polarized growth	2997	113	5	5	0.0322154	APBB2|CALM2|EXOC4|PARD3|STX3
								GO:0019903	protein phosphatase binding	2098	90	4	4	0.0322243	EGFR|FLT4|PARD3|ROS1
								GO:0032839	dendrite cytoplasm	226	12	1	1	0.0322459	UHMK1
								GO:0016247	channel regulator activity	2100	90	4	4	0.0323169	KCNAB3|KCNK2|NEDD4L|NRXN3
								GO:0042711	maternal behavior	227	12	1	1	0.0323728	NPAS3
								GO:0060746	parental behavior	227	12	1	1	0.0323728	NPAS3
								GO:0002011	morphogenesis of an epithelial sheet	816	32	2	2	0.032484	PARD3|TBX20
								GO:0030132	clathrin coat of coated pit	228	12	1	1	0.0325001	EGFR
								GO:0048703	embryonic viscerocranium morphogenesis	279	11	1	1	0.0328786	CHST11
								GO:0016202	regulation of striated muscle tissue development	3031	112	5	5	0.0328947	CDON|GREM1|MEGF10|TBX20|TWIST1
								GO:0060590	ATPase regulator activity	232	12	1	1	0.0330136	DNAJC24
								GO:0015030	Cajal body	650	38	2	2	0.0330778	GAR1|SNRPC
								GO:0043194	axon initial segment	331	10	1	1	0.0331331	NRCAM
								GO:0007159	leukocyte cell-cell adhesion	596	40	2	2	0.0331474	EZR|SEMA4D
								GO:2000696	regulation of epithelial cell differentiation involved in kidney development	281	11	1	1	0.0331483	STAT1
								GO:0010883	regulation of lipid storage	709	36	2	2	0.0332775	ABHD5|FTO
								GO:0035456	response to interferon-beta	144	14	1	1	0.0333237	STAT1
								GO:0090192	regulation of glomerulus development	283	11	1	1	0.0334197	ZNF225
								GO:0048679	regulation of axon regeneration	236	12	1	1	0.0335337	TNR
								GO:0070570	regulation of neuron projection regeneration	236	12	1	1	0.0335337	TNR
								GO:1902117	positive regulation of organelle assembly	191	13	1	1	0.0336548	CNOT2
								GO:0046850	regulation of bone remodeling	631	39	2	2	0.0337046	GREM1|SFRP1
								GO:0071453	cellular response to oxygen levels	1945	100	4	4	0.033849	LPAR1|SFRP1|TWIST1|ZNF225
								GO:0033160	positive regulation of protein import into nucleus	194	13	1	1	0.0340352	UBR5
								GO:0061383	trabecula morphogenesis	748	35	2	2	0.0340714	SEMA4D|SFRP1
								GO:0032868	response to insulin	5124	241	8	8	0.034147	ATP6V0E1|BAIAP2|FGFR3|PRLH|RPTOR|SHC2|STAT1|ZNF225
								GO:1901861	regulation of muscle tissue development	3045	113	5	5	0.0342461	CDON|GREM1|MEGF10|TBX20|TWIST1
								GO:0014014	negative regulation of gliogenesis	899	30	2	2	0.0342599	DAB1|FGFR3
								GO:0072006	nephron development	2222	86	4	4	0.0344445	COL4A3|COL4A4|GREM1|ZNF225
								GO:0007126	meiosis	2496	147	5	5	0.0346676	BAT3|KIAA0430|RAD51L1|SPIRE2|XRCC2
								GO:0043205	fibril	245	12	1	1	0.0347285	SLC1A3
								GO:0046321	positive regulation of fatty acid oxidation	247	12	1	1	0.0349987	TWIST1
								GO:0033194	response to hydroperoxide	202	13	1	1	0.0350667	OXR1
								GO:0005732	small nucleolar ribonucleoprotein complex	203	13	1	1	0.0351974	GAR1
								GO:0051247	positive regulation of protein metabolic process	19472	963	25	24	0.0353223	ABCF1|BRMS1|BTRC|CALM2|CCND2|CDON|DAB1|EGFR|FGFR3|FLT4|GCLC|GNG3|GREM1|JARID2|LATS1|LPAR1|MBTPS1|NDNL2|NEDD4L|NUB1|RPTOR|SEMA4D|UHMK1|ZBTB17
								GO:0061029	eyelid development in camera-type eye	298	11	1	1	0.0355142	TWIST1
								GO:0016998	cell wall macromolecule catabolic process	163	14	1	1	0.035683	OXR1
								GO:0019748	secondary metabolic process	631	40	2	2	0.0357149	AKR1C4|PON3
								GO:0055067	monovalent inorganic cation homeostasis	1227	71	3	3	0.0357747	ATP6V0E1|CLN5|NEDD4L
								GO:0045834	positive regulation of lipid metabolic process	2023	98	4	4	0.0357989	ABHD5|FGFR3|LDLR|TWIST1
								GO:0070167	regulation of biomineral tissue development	1291	68	3	3	0.0358215	ANKH|GREM1|TWIST1
								GO:0044297	cell body	7956	342	11	11	0.0361272	ALCAM|CRMP1|DAB1|DENND1A|EZR|GABARAP|MAP2|PARD3|SLC1A3|SST|ZPBP2
								GO:0051336	regulation of hydrolase activity	19956	909	25	24	0.0362158	ABHD5|ARHGAP27|CALM2|COL4A3|DENND1A|DNAJC24|EGFR|FARP1|FGFR3|KIAA0430|LPAR1|MBTPS1|NLRP12|RCC1|RIN3|SBF1|SEMA4D|SFRP1|SIPA1L1|SYTL2|TBCD|TPM1|USP6NL|ZBTB17
								GO:0071565	nBAF complex	256	12	1	1	0.0362358	DPF1
								GO:0050998	nitric-oxide synthase binding	259	12	1	1	0.0366561	CALM2
								GO:0045835	negative regulation of meiosis	306	11	1	1	0.0366744	RPS6KA2
								GO:0030017	sarcomere	3645	162	6	6	0.0367919	CALM2|DST|FBXO32|FLNB|PALLD|TPM1
								GO:1901984	negative regulation of protein acetylation	307	11	1	1	0.0368216	TWIST1
								GO:2000757	negative regulation of peptidyl-lysine acetylation	307	11	1	1	0.0368216	TWIST1
								GO:0071236	cellular response to antibiotic	173	14	1	1	0.0369785	ZNF225
								GO:0060142	regulation of syncytium formation by plasma membrane fusion	217	13	1	1	0.0370696	STAT1
								GO:0051006	positive regulation of lipoprotein lipase activity	309	11	1	1	0.0371174	ABHD5
								GO:0061365	positive regulation of triglyceride lipase activity	309	11	1	1	0.0371174	ABHD5
								GO:1901385	regulation of voltage-gated calcium channel activity	263	12	1	1	0.0372226	CALM2
								GO:0003091	renal water homeostasis	176	14	1	1	0.0373745	HAS2
								GO:0035098	ESC/E(Z) complex	266	12	2	1	0.0376521	JARID2
								GO:0070555	response to interleukin-1	1365	66	3	3	0.037699	HAS2|SFRP1|ZNF225
								GO:0003272	endocardial cushion formation	267	12	1	1	0.0377962	TBX20
								GO:0005975	carbohydrate metabolic process	12506	700	17	17	0.0378254	B3GNT1|B3GNT9|CALM2|CHST11|CLN5|EGFR|GALNTL6|GCLC|GCNT3|GNPTG|GXYLT2|HAS2|HISPPD1|LDHB|MAT2B|PAPSS2|ST6GALNAC3
								GO:0034362	low-density lipoprotein particle	225	13	1	1	0.0381753	LDLR
								GO:0043186	P granule	182	14	1	1	0.0381769	TDRD6
								GO:0045495	pole plasm	182	14	1	1	0.0381769	TDRD6
								GO:0060293	germ plasm	182	14	1	1	0.0381769	TDRD6
								GO:0016051	carbohydrate biosynthetic process	1826	112	4	4	0.0381848	B3GNT1|CHST11|HAS2|MAT2B
								GO:0016137	glycoside metabolic process	141	15	1	1	0.0382523	AKR1C4
								GO:2000269	regulation of fibroblast apoptotic process	226	13	1	1	0.0383154	SFRP1
								GO:0050999	regulation of nitric-oxide synthase activity	747	37	2	2	0.0384984	CALM2|EGFR
								GO:0036303	lymph vessel morphogenesis	273	12	1	1	0.03867	FLT4
								GO:0010639	negative regulation of organelle organization	4674	186	8	7	0.0386981	FGFR3|JARID2|MAD1L1|PARK2|TBCD|TWIST1|UBR5
								GO:0055070	copper ion homeostasis	230	13	1	1	0.0388798	APLP2
								GO:0043198	dendritic shaft	923	31	2	2	0.0390276	LPAR1|MAP2
								GO:0032233	positive regulation of actin filament bundle assembly	865	33	2	2	0.0390396	SFRP1|TPM1
								GO:0097458	neuron part	20783	829	24	24	0.0392437	ALCAM|APBB2|ATCAY|BAIAP2|CALM2|CAPS2|CRMP1|DAB1|DENND1A|DPF1|DST|EXOC4|FARP1|KCNK2|LPAR1|MAP2|NRCAM|PARD3|SIPA1L1|SLC1A3|SST|STAT1|STX3|UHMK1
								GO:0019199	transmembrane receptor protein kinase activity	2352	84	4	4	0.0392855	EGFR|FGFR3|FLT4|ROS1
								GO:0051010	microtubule plus-end binding	324	11	1	1	0.0393981	DST
								GO:0032321	positive regulation of Rho GTPase activity	1394	66	3	3	0.0395164	ARHGAP27|SEMA4D|SFRP1
								GO:0015629	actin cytoskeleton	9001	380	12	12	0.0397181	BAIAP2|DST|EZR|FLNB|GABARAP|HNRNPK|MAD1L1|MYH3|PALLD|SVIL|TPM1|ZNF174
								GO:0005313	L-glutamate transmembrane transporter activity	237	13	1	1	0.0398839	SLC1A3
								GO:0015172	acidic amino acid transmembrane transporter activity	237	13	1	1	0.0398839	SLC1A3
								GO:0010576	metalloenzyme regulator activity	237	13	1	1	0.0398839	COL4A3
								GO:0032869	cellular response to insulin stimulus	4514	200	7	7	0.0399034	ATP6V0E1|BAIAP2|FGFR3|RPTOR|SHC2|STAT1|ZNF225
								GO:0009755	hormone-mediated signaling pathway	712	39	2	2	0.0400573	LATS1|SST
								GO:0008375	acetylglucosaminyltransferase activity	713	39	2	2	0.0401414	B3GNT1|GCNT3
								GO:0048546	digestive tract morphogenesis	1670	54	3	3	0.0403076	EGFR|FGFR3|SFRP1
								GO:0031954	positive regulation of protein autophosphorylation	240	13	1	1	0.0403206	GREM1
								GO:1900180	regulation of protein localization to nucleus	2745	140	5	5	0.0405326	EGFR|GREM1|MBTPS1|NLRP12|UBR5
								GO:0097094	craniofacial suture morphogenesis	286	12	1	1	0.0406196	TWIST1
								GO:2000772	regulation of cellular senescence	287	12	1	1	0.0407728	TWIST1
								GO:0060766	negative regulation of androgen receptor signaling pathway	244	13	1	1	0.0409089	SFRP1
								GO:0070830	tight junction assembly	859	34	2	2	0.0410559	PARD3|TBCD
								GO:0030676	Rac guanyl-nucleotide exchange factor activity	335	11	1	1	0.0411418	FARP1
								GO:0051972	regulation of telomerase activity	246	13	1	1	0.0412056	GREM1
								GO:0046459	short-chain fatty acid metabolic process	207	14	1	1	0.0416719	PCCA
								GO:0030165	PDZ domain binding	2191	95	4	4	0.0417015	EXOC4|LPAR1|PARK2|SFRP1
								GO:0032354	response to follicle-stimulating hormone	293	12	1	1	0.0417019	ZNF225
								GO:0007494	midgut development	339	11	1	1	0.0417911	DAB1
								GO:0051900	regulation of mitochondrial depolarization	250	13	1	1	0.0418043	GCLC
								GO:0045934	negative regulation of nucleobase-containing compound metabolic process	22423	975	27	26	0.0418453	ATF7IP|BRMS1|BTRC|CBX7|CNOT2|CUX1|ELF2|FGFR3|GCLC|GLIS3|GREM1|JARID2|LRRFIP1|MXD4|NEDD4L|SAP18|SEMA4D|SFMBT1|SFRP1|STAT1|TBX20|TWIST1|UBR5|ZMYND15|ZNF174|ZNF225
								GO:0019079	viral genome replication	294	12	1	1	0.0418584	NFIA
								GO:0044036	cell wall macromolecule metabolic process	169	15	1	1	0.0420538	OXR1
								GO:0071554	cell wall organization or biogenesis	169	15	1	1	0.0420538	OXR1
								GO:0007618	mating	736	39	2	2	0.0421154	APLP2|SEMG1
								GO:0090330	regulation of platelet aggregation	342	11	1	1	0.0422835	UBASH3B
								GO:0072665	protein localization to vacuole	254	13	1	1	0.0424099	GNPTG
								GO:0030665	clathrin-coated vesicle membrane	2013	106	4	4	0.0424824	DENND1A|EGFR|HLA-DQA2|LDLR
								GO:0050730	regulation of peptidyl-tyrosine phosphorylation	3596	176	6	6	0.0429221	APLP2|EGFR|FGFR3|GREM1|SEMA4D|SFRP1
								GO:0005776	autophagic vacuole	773	38	2	2	0.0430791	GABARAP|TECPR1
								GO:0070293	renal absorption	219	14	1	1	0.0434388	HAS2
								GO:0048532	anatomical structure arrangement	349	11	1	1	0.0434507	DAB1
								GO:0070307	lens fiber cell development	305	12	1	1	0.0436113	FGFR3
								GO:0044421	extracellular region part	18574	1154	25	24	0.0438229	ADAMTSL3|C1QTNF1|CCL25|COL4A3|COL4A4|CXCL16|DST|EGFR|ENOX1|FN1|FRAS1|GNL1|GREM1|LDLR|MSLN|PON3|PXDNL|SEMA4D|SEMG1|SFRP1|SLC1A3|SST|TECTA|TNR
								GO:0007162	negative regulation of cell adhesion	2265	93	4	4	0.0438768	DAB1|TBCD|TNR|UBASH3B
								GO:0030502	negative regulation of bone mineralization	182	15	1	1	0.0439194	GREM1
								GO:0048643	positive regulation of skeletal muscle tissue development	308	12	1	1	0.0440995	CDON
								GO:0005685	U1 snRNP	225	14	1	1	0.0443446	SNRPC
								GO:0070372	regulation of ERK1 and ERK2 cascade	2890	136	5	5	0.0444565	EGFR|FGFR3|FLT4|NLRP12|ROS1
								GO:0044087	regulation of cellular component biogenesis	9039	393	12	12	0.0446006	ATF7IP|CNOT2|GREM1|LATS1|NEDD4L|NRXN3|PARK2|SFRP1|SIX4|TBCD|TBX20|TPM1
								GO:0051321	meiotic cell cycle	2640	153	5	5	0.0446128	BAT3|KIAA0430|RAD51L1|SPIRE2|XRCC2
								GO:0036150	phosphatidylserine acyl-chain remodeling	148	16	1	1	0.0446247	MBOAT1
								GO:0071379	cellular response to prostaglandin stimulus	357	11	1	1	0.0448162	SFRP1
								GO:0010463	mesenchymal cell proliferation	313	12	1	1	0.0449229	STAT1
								GO:0050732	negative regulation of peptidyl-tyrosine phosphorylation	928	33	2	2	0.0450021	SEMA4D|SFRP1
								GO:0030139	endocytic vesicle	3510	186	6	6	0.0450679	ATP6V0E1|EGFR|HLA-DQA2|ITGB5|LDLR|LPAR1
								GO:2000050	regulation of non-canonical Wnt signaling pathway	272	13	1	1	0.0452234	SFRP1
								GO:0010977	negative regulation of neuron projection development	849	36	2	2	0.04524	LPAR1|TNR
								GO:0097237	cellular response to toxic substance	191	15	1	1	0.0452495	ZNF225
								GO:0045445	myoblast differentiation	876	35	2	2	0.0452631	GREM1|MBNL1
								GO:0000460	maturation of 5.8S rRNA	231	14	1	1	0.0452655	NOP14
								GO:0030515	snoRNA binding	232	14	1	1	0.0454204	NOP14
								GO:0051482	positive regulation of cytosolic calcium ion concentration involved in phospholipase C-activating G-protein coupled signaling pathway	232	14	1	1	0.0454204	LPAR1
								GO:0031996	thioesterase binding	233	14	1	1	0.0455758	CALM2
								GO:0035102	PRC1 complex	278	13	1	1	0.0461938	CBX7
								GO:0003085	negative regulation of systemic arterial blood pressure	238	14	1	1	0.0463591	NEDD4L
								GO:0015114	phosphate ion transmembrane transporter activity	239	14	1	1	0.0465171	ANKH
								GO:0035023	regulation of Rho protein signal transduction	2980	133	5	5	0.0466747	ARHGAP27|FARP1|LPAR1|SEMA4D|SFRP1
								GO:0090312	positive regulation of protein deacetylation	324	12	1	1	0.0467777	BRMS1
								GO:0010605	negative regulation of macromolecule metabolic process	32584	1454	38	36	0.0467786	ASB1|ATF7IP|BAT3|BRMS1|BTRC|CBX7|CDK5RAP1|CNOT2|CUX1|EGFR|ELF2|FGFR3|GCLC|GLIS3|GREM1|JARID2|LATS1|LRRFIP1|MXD4|NEDD4L|NLRP12|PARK2|RNASEH2B|ROS1|SAP18|SEMA4D|SFMBT1|SFRP1|STAT1|TBX20|TWIST1|UBASH3B|UBR5|ZMYND15|ZNF174|ZNF225
								GO:0048025	negative regulation of mRNA splicing	282	13	1	1	0.0468499	SAP18
								GO:0003044	regulation of systemic arterial blood pressure mediated by a chemical signal	816	38	2	2	0.0471025	RPS6KA2|TPM1
								GO:0021795	cerebral cortex cell migration	927	34	2	2	0.0476814	DAB1|EGFR
								GO:0003207	cardiac chamber formation	330	12	1	1	0.047815	TBX20
								GO:0008395	steroid hydroxylase activity	170	16	1	1	0.0478675	CYP46A1
								GO:0014002	astrocyte development	290	13	1	1	0.0481845	EGFR
								GO:0010155	regulation of proton transport	250	14	1	1	0.0482831	TWIST1
								GO:0014812	muscle cell migration	291	13	1	1	0.0483535	SIX4
								GO:0021694	cerebellar Purkinje cell layer formation	377	11	2	1	0.0483811	RORA
								GO:0021702	cerebellar Purkinje cell differentiation	377	11	2	1	0.0483811	RORA
								GO:0010558	negative regulation of macromolecule biosynthetic process	22688	987	28	26	0.0485837	ASB1|ATF7IP|BRMS1|BTRC|CBX7|CNOT2|CUX1|ELF2|FGFR3|GCLC|GLIS3|GREM1|JARID2|LRRFIP1|MXD4|NEDD4L|NLRP12|SEMA4D|SFMBT1|SFRP1|STAT1|TBX20|TWIST1|ZMYND15|ZNF174|ZNF225
								GO:0019226	transmission of nerve impulse	14943	628	18	18	0.048618	CALM2|CAPS2|CHRM5|DENND1A|GABARAP|GABRA6|GABRB1|GNG3|KCNAB3|KCNJ16|KCNK2|NRCAM|NRXN3|RPS6KA2|SIX4|SLC1A3|SORCS2|SST
								GO:0043508	negative regulation of JUN kinase activity	336	12	1	1	0.0488706	SFRP1
								GO:0005578	proteinaceous extracellular matrix	8153	364	12	11	0.0488869	ADAMTSL3|C1QTNF1|COL4A3|COL4A4|DST|FN1|FRAS1|SFRP1|SLC1A3|TECTA|TNR
								GO:0032434	regulation of proteasomal ubiquitin-dependent protein catabolic process	1510	67	3	3	0.0490116	BAT3|GCLC|NUB1
								GO:0051248	negative regulation of protein metabolic process	11833	533	17	15	0.0493321	ASB1|BAT3|CDK5RAP1|EGFR|GCLC|GREM1|JARID2|LATS1|NLRP12|PARK2|SEMA4D|SFRP1|TWIST1|UBASH3B|UBR5
								GO:0051894	positive regulation of focal adhesion assembly	257	14	1	1	0.0494344	SFRP1
								GO:1901890	positive regulation of cell junction assembly	257	14	1	1	0.0494344	SFRP1
								GO:0006898	receptor-mediated endocytosis	2056	111	4	4	0.0495834	ARHGAP27|CXCL16|EZR|LDLR
								GO:0014067	negative regulation of phosphatidylinositol 3-kinase signaling	340	12	1	1	0.0495845	TWIST1
								GO:0070936	protein K48-linked ubiquitination	767	41	2	2	0.0496532	NEDD4L|PARK2
								GO:0003148	outflow tract septum morphogenesis	341	12	1	1	0.0497643	TBX20
GO:0022406	membrane docking	662	35	4	4	1.84299e-06	EXOC4|EZR|SCFD2|SYTL2	GO:0006904	vesicle docking involved in exocytosis	486	25	3	3	1.86448e-05	EXOC4|SCFD2|SYTL2
								GO:0048278	vesicle docking	571	29	3	3	0.000100508	EXOC4|SCFD2|SYTL2
								GO:0006887	exocytosis	4790	239	10	9	0.00642267	CALM2|CAPS2|EXOC2|EXOC4|FN1|RPH3AL|SCFD2|STX3|SYTL2
								GO:0031953	negative regulation of protein autophosphorylation	143	10	1	1	0.0139861	NLRP12
								GO:0042581	specific granule	138	11	1	1	0.017933	STX3
								GO:0005546	phosphatidylinositol-4	586	33	2	2	0.0198412	PARD3|SYTL2
								GO:0030029	actin filament-based process	9413	381	14	13	0.0207878	ABR|ANTXR1|BAIAP2|EZR|FLNB|LIMCH1|MYH3|NPHP4|PARD3|PHACTR1|SIPA1L1|SPIRE2|TPM1
								GO:0001936	regulation of endothelial cell proliferation	1962	85	4	4	0.0225676	FGFR3|FLT4|RPTOR|STAT1
								GO:0040011	locomotion	23317	1030	29	28	0.0232323	ALCAM|APBB2|B3GNT1|CCL25|CD177|COL4A3|COL4A4|CRMP1|CXCL16|DAB1|DST|EGFR|EZR|FN1|GREM1|NLRP12|NRCAM|NRXN3|PARD3|PHACTR1|PLD1|RHOC|RPS6KA2|SEMA4D|SIX4|TBX20|TNR|TWIST1
								GO:0034109	homotypic cell-cell adhesion	685	32	2	2	0.0235095	MEGF10|SEMA4D
								GO:0030048	actin filament-based movement	1218	61	3	3	0.0240253	MYH3|PARD3|TPM1
								GO:0006935	chemotaxis	13101	558	17	17	0.0253731	ALCAM|APBB2|B3GNT1|CCL25|COL4A3|COL4A4|CRMP1|CXCL16|EGFR|EZR|NRCAM|NRXN3|PLD1|RHOC|RPS6KA2|SEMA4D|TNR
								GO:0042330	taxis	13101	558	17	17	0.0253731	ALCAM|APBB2|B3GNT1|CCL25|COL4A3|COL4A4|CRMP1|CXCL16|EGFR|EZR|NRCAM|NRXN3|PLD1|RHOC|RPS6KA2|SEMA4D|TNR
GO:0061430	bone trabecula morphogenesis	225	10	2	2	2.33905e-06	SEMA4D|SFRP1	GO:0022604	regulation of cell morphogenesis	8034	331	13	12	0.0119378	BAIAP2|DAB1|EZR|FN1|GREM1|NRCAM|SEMA4D|SFRP1|SIPA1L1|STAT1|TNR|TWIST1
								GO:0071383	cellular response to steroid hormone stimulus	1000	58	3	3	0.0135687	EGFR|SFRP1|ZNF225
								GO:0030279	negative regulation of ossification	572	30	2	2	0.0144782	GREM1|SFRP1
								GO:0051893	regulation of focal adhesion assembly	656	28	2	2	0.0149286	GREM1|SFRP1
								GO:0090109	regulation of cell-substrate junction assembly	656	28	2	2	0.0149286	GREM1|SFRP1
								GO:0032870	cellular response to hormone stimulus	8753	406	13	13	0.0157996	AKR1C4|ATP6V0E1|BAIAP2|EGFR|FGFR3|GNG3|LATS1|RPTOR|SFRP1|SHC2|SST|STAT1|ZNF225
								GO:0071295	cellular response to vitamin	173	10	1	1	0.0161777	SFRP1
								GO:0090263	positive regulation of canonical Wnt signaling pathway	1261	52	3	3	0.016573	FGFR3|SFRP1|UBR5
								GO:0060485	mesenchyme development	3407	137	6	6	0.0173071	HAS2|SFRP1|SIX4|STAT1|TBX20|TWIST1
								GO:0060828	regulation of canonical Wnt signaling pathway	3377	139	6	6	0.0174467	FGFR3|GREM1|LATS1|SFRP1|UBR5|ZNF225
								GO:0003197	endocardial cushion development	721	28	2	2	0.0179789	TBX20|TWIST1
								GO:0031400	negative regulation of protein modification process	8157	361	13	12	0.0182337	CDK5RAP1|GCLC|GREM1|JARID2|LATS1|NLRP12|PARK2|SEMA4D|SFRP1|TWIST1|UBASH3B|UBR5
								GO:0010692	regulation of alkaline phosphatase activity	201	10	1	1	0.0184812	SEMA4D
								GO:0070208	protein heterotrimerization	205	10	1	1	0.0188319	C1QTNF1
								GO:0060218	hematopoietic stem cell differentiation	209	10	1	1	0.0191883	SFRP1
								GO:2000095	regulation of Wnt signaling pathway	218	10	1	1	0.0200111	SFRP1
								GO:2000736	regulation of stem cell differentiation	2060	80	4	4	0.0222202	CNOT2|GREM1|SFRP1|TWIST1
								GO:0008589	regulation of smoothened signaling pathway	1358	54	3	3	0.0224941	BTRC|FGFR3|SFRP1
								GO:0051253	negative regulation of RNA metabolic process	20564	876	26	25	0.0225381	ATF7IP|BRMS1|BTRC|CBX7|CNOT2|CUX1|ELF2|FGFR3|GCLC|GLIS3|GREM1|JARID2|LRRFIP1|MXD4|NEDD4L|SAP18|SEMA4D|SFMBT1|SFRP1|STAT1|TBX20|TWIST1|ZMYND15|ZNF174|ZNF225
								GO:0032268	regulation of cellular protein metabolic process	28505	1399	35	34	0.0238835	ABCF1|APLP2|BAT3|BRMS1|BTRC|CALM2|CCND2|CDK5RAP1|CDON|CNOT2|DAB1|EGFR|FGFR3|FLT4|GCLC|GNG3|GREM1|JARID2|LATS1|LPAR1|MBTPS1|NDNL2|NLRP12|NUB1|PARK2|RPTOR|SEMA4D|SFRP1|TWIST1|UBASH3B|UBR5|UHMK1|ZBTB17|ZNF225
								GO:0051496	positive regulation of stress fiber assembly	791	29	2	2	0.023952	SFRP1|TPM1
								GO:0060363	cranial suture morphogenesis	269	10	1	1	0.0252568	TWIST1
								GO:0000983	RNA polymerase II core promoter sequence-specific DNA binding transcription factor activity	270	10	1	1	0.0253701	STAT1
								GO:0070887	cellular response to chemical stimulus	36119	1867	43	42	0.0259722	ABR|AKR1C4|ATP6V0E1|BAIAP2|BTRC|CALM2|CCL25|CRYGD|CXCL16|CYP46A1|EGFR|FGFR3|FLNB|FLT4|GCLC|GNG3|HAS2|HLA-DQA2|LATS1|LPAR1|MAP2|MAT2B|MBTPS1|MTR|NEDD4L|NLRP12|OXR1|PAPSS2|PARD3|PMEPA1|PON3|PXDNL|RPS6KA2|RPTOR|SFRP1|SHC2|SST|STAT1|TPM1|TWIST1|ZBTB17|ZNF225
								GO:0045892	negative regulation of transcription	19898	836	25	24	0.0263825	ATF7IP|BRMS1|BTRC|CBX7|CNOT2|CUX1|ELF2|FGFR3|GCLC|GLIS3|GREM1|JARID2|LRRFIP1|MXD4|NEDD4L|SEMA4D|SFMBT1|SFRP1|STAT1|TBX20|TWIST1|ZMYND15|ZNF174|ZNF225
								GO:0051172	negative regulation of nitrogen compound metabolic process	22693	988	28	27	0.0274316	ATCAY|ATF7IP|BRMS1|BTRC|CBX7|CNOT2|CUX1|ELF2|FGFR3|GCLC|GLIS3|GREM1|JARID2|LRRFIP1|MXD4|NEDD4L|SAP18|SEMA4D|SFMBT1|SFRP1|STAT1|TBX20|TWIST1|UBR5|ZMYND15|ZNF174|ZNF225
GO:0032395	MHC class II receptor activity	232	10	2	2	2.49405e-06	HLA-DOA|HLA-DQA2	GO:0042613	MHC class II protein complex	347	14	2	2	0.000131282	HLA-DOA|HLA-DQA2
								GO:0045334	clathrin-coated endocytic vesicle	624	32	3	3	0.000258772	EGFR|HLA-DQA2|LDLR
								GO:0042611	MHC protein complex	550	25	2	2	0.00735152	HLA-DOA|HLA-DQA2
GO:0016595	glutamate binding	255	10	2	2	3.07529e-06	GCLC|SLC1A3	GO:0006536	glutamate metabolic process	392	24	2	2	0.00357135	GCLC|SLC1A3
								GO:0031646	positive regulation of neurological system process	1952	68	4	4	0.0110235	EGFR|SLC1A3|TNR|ZNF225
								GO:0019098	reproductive behavior	592	30	2	2	0.0153136	APLP2|NPAS3
								GO:0019852	L-ascorbic acid metabolic process	169	10	1	1	0.0158696	GCLC
								GO:0001975	response to amphetamine	611	30	2	2	0.0161452	CALM2|ZNF225
								GO:0017153	sodium:dicarboxylate symporter activity	184	10	1	1	0.0170516	SLC1A3
								GO:0043650	dicarboxylic acid biosynthetic process	165	11	1	1	0.0202347	SLC1A3
								GO:0046209	nitric oxide metabolic process	675	31	3	2	0.0210525	CALM2|RORA
								GO:0051966	regulation of synaptic transmission	718	31	2	2	0.0235407	EGFR|TNR
								GO:0071548	response to dexamethasone	202	11	1	1	0.0237898	EGFR
								GO:0007216	G-protein coupled glutamate receptor signaling pathway	266	10	1	1	0.0249192	HOMER3
GO:0005041	low-density lipoprotein receptor activity	200	11	2	2	5.28363e-06	CXCL16|LDLR	GO:0030228	lipoprotein particle receptor activity	279	14	2	2	8.49425e-05	CXCL16|LDLR
								GO:0034383	low-density lipoprotein particle clearance	187	10	1	1	0.0172968	LDLR
								GO:0048247	lymphocyte chemotaxis	159	11	1	1	0.0197027	CXCL16
								GO:0080184	response to phenylpropanoid	161	11	1	1	0.0198787	EGFR
								GO:0032270	positive regulation of cellular protein metabolic process	17951	877	24	23	0.0231355	ABCF1|BRMS1|BTRC|CALM2|CCND2|CDON|DAB1|EGFR|FGFR3|FLT4|GCLC|GNG3|GREM1|JARID2|LATS1|LPAR1|MBTPS1|NDNL2|NUB1|RPTOR|SEMA4D|UHMK1|ZBTB17
GO:0030235	nitric-oxide synthase regulator activity	318	10	2	2	5.4025e-06	CALM2|EGFR	GO:2001259	positive regulation of cation channel activity	440	23	2	2	0.00355844	CALM2|NEDD4L
								GO:0060193	positive regulation of lipase activity	2261	88	5	5	0.00431226	ABHD5|CALM2|EGFR|FGFR3|LPAR1
								GO:0032413	negative regulation of ion transmembrane transporter activity	415	25	2	2	0.00461062	CALM2|NEDD4L
								GO:0043548	phosphatidylinositol 3-kinase binding	656	23	2	2	0.00780531	CALM2|DAB1
								GO:0061136	regulation of proteasomal protein catabolic process	1725	81	4	4	0.0131624	BAT3|BTRC|GCLC|NUB1
								GO:0051222	positive regulation of protein transport	3518	195	7	7	0.0133247	EGFR|GREM1|NLRP12|RPH3AL|TMEM30A|TWIST1|UBR5
								GO:0042743	hydrogen peroxide metabolic process	558	30	2	2	0.0139169	EGFR|PXDNL
								GO:0032880	regulation of protein localization	8332	432	13	13	0.0145055	ATCAY|EGFR|GREM1|LATS1|MBTPS1|NEDD4L|NLRP12|RPH3AL|SIX4|TMEM30A|TWIST1|UBR5|UHMK1
								GO:0060316	positive regulation of ryanodine-sensitive calcium-release channel activity	175	10	1	1	0.0163337	CALM2
								GO:0031399	regulation of protein modification process	23186	1118	30	29	0.0165177	APLP2|BRMS1|BTRC|CALM2|CCND2|CDK5RAP1|CDON|DAB1|EGFR|FGFR3|FLT4|GCLC|GNG3|GREM1|JARID2|LATS1|LPAR1|MBTPS1|NDNL2|NLRP12|PARK2|RPTOR|SEMA4D|SFRP1|TWIST1|UBASH3B|UBR5|ZBTB17|ZNF225
								GO:0071549	cellular response to dexamethasone stimulus	181	10	1	1	0.0168094	EGFR
								GO:0032928	regulation of superoxide anion generation	184	10	1	1	0.0170516	EGFR
								GO:0006970	response to osmotic stress	1103	59	3	3	0.0175809	EGFR|NEDD4L|SST
								GO:0044449	contractile fiber part	4048	178	7	7	0.0177249	CALM2|DST|FBXO32|FLNB|PALLD|SVIL|TPM1
								GO:0051223	regulation of protein transport	5991	322	10	10	0.0181499	EGFR|GREM1|LATS1|MBTPS1|NLRP12|RPH3AL|TMEM30A|TWIST1|UBR5|UHMK1
								GO:0050679	positive regulation of epithelial cell proliferation	3358	142	6	6	0.0182302	EGFR|FGFR3|FLT4|RPTOR|SFRP1|TWIST1
								GO:0007186	G-protein coupled receptor signaling pathway	9935	563	15	15	0.0189917	APLP2|CALM2|CCL25|CHRM5|GABRA6|GNG3|GPR133|GPR39|HOMER3|KCNK2|LPAR1|PARD3|PRLH|SORCS2|SST
								GO:0006282	regulation of DNA repair	1195	57	3	3	0.0190227	EGFR|TWIST1|UBR5
								GO:0043124	negative regulation of I-kappaB kinase/NF-kappaB signaling	541	34	2	2	0.0192237	NLRP12|STAT1
								GO:0060315	negative regulation of ryanodine-sensitive calcium-release channel activity	154	11	1	1	0.0192685	CALM2
								GO:0010518	positive regulation of phospholipase activity	1998	79	4	4	0.0193548	CALM2|EGFR|FGFR3|LPAR1
								GO:0008179	adenylate cyclase binding	216	10	1	1	0.0198257	CALM2
								GO:0000079	regulation of cyclin-dependent protein serine/threonine kinase activity	1801	91	4	4	0.0213747	CCND2|CDK5RAP1|EGFR|LATS1
								GO:0032516	positive regulation of phosphoprotein phosphatase activity	243	10	1	1	0.0224545	CALM2
								GO:0031657	regulation of cyclin-dependent protein serine/threonine kinase activity involved in G1/S transition of mitotic cell cycle	248	10	1	1	0.0229721	EGFR
								GO:0010649	regulation of cell communication by electrical coupling	255	10	1	1	0.0237136	CALM2
								GO:0001764	neuron migration	2904	107	5	5	0.0245973	APBB2|DAB1|NRCAM|TBX20|TWIST1
GO:0070977	bone maturation	220	11	2	2	6.25325e-06	FGFR3|SEMA4D	GO:0048710	regulation of astrocyte differentiation	615	24	2	2	0.00789909	DAB1|FGFR3
								GO:0003179	heart valve morphogenesis	740	25	2	2	0.013587	TBX20|TWIST1
								GO:0051129	negative regulation of cellular component organization	9186	372	14	13	0.016027	DAB1|FGFR3|JARID2|LPAR1|MAD1L1|PARK2|SFRP1|STAT1|TBCD|TBX20|TNR|TWIST1|UBR5
								GO:0030104	water homeostasis	511	34	2	2	0.0178043	HAS2|NEDD4L
								GO:0022408	negative regulation of cell-cell adhesion	619	31	2	2	0.0181477	TNR|UBASH3B
								GO:0003170	heart valve development	840	27	2	2	0.0226992	TBX20|TWIST1
								GO:0042345	regulation of NF-kappaB import into nucleus	520	37	2	2	0.0229976	GREM1|NLRP12
GO:0051017	actin filament bundle assembly	963	36	4	4	1.04155e-05	BAIAP2|EZR|PHACTR1|SPIRE2	GO:0008092	cytoskeletal protein binding	16029	696	21	21	0.0138511	ANTXR1|ATCAY|BAIAP2|CALM2|DST|EGFR|EZR|FARP1|FLNB|GABARAP|LIMCH1|MAP2|MYH3|NRCAM|PALLD|PHACTR1|RPH3AL|SPIRE2|SVIL|TBCD|TPM1
								GO:0005884	actin filament	1157	55	3	3	0.0158425	EZR|PALLD|TPM1
								GO:0003779	actin binding	8169	357	12	12	0.0177003	ANTXR1|DST|EGFR|EZR|FLNB|LIMCH1|MYH3|PALLD|PHACTR1|SPIRE2|SVIL|TPM1
								GO:0030055	cell-substrate junction	3438	137	6	6	0.0180081	DST|EZR|FGFR3|FLNB|ITGB5|PALLD
								GO:0035025	positive regulation of Rho protein signal transduction	153	11	1	1	0.0191826	LPAR1
								GO:0016812	hydrolase activity	218	10	1	1	0.0200111	CRMP1
								GO:0031032	actomyosin structure organization	1306	56	3	3	0.0224614	LIMCH1|PHACTR1|TPM1
GO:0061572	actin filament bundle organization	963	36	4	4	1.04155e-05	BAIAP2|EZR|PHACTR1|SPIRE2
GO:0031057	negative regulation of histone modification	614	22	4	3	1.10082e-05	JARID2|TWIST1|UBR5	GO:2001251	negative regulation of chromosome organization	881	39	4	3	3.94418e-05	JARID2|TWIST1|UBR5
								GO:2000779	regulation of double-strand break repair	458	25	2	2	0.00765592	TWIST1|UBR5
								GO:0043518	negative regulation of DNA damage response	165	10	1	1	0.0199264	TWIST1
								GO:0060291	long-term synaptic potentiation	881	23	2	2	0.0237236	TNR|ZNF225
								GO:0036041	long-chain fatty acid binding	137	11	1	1	0.0223197	STX3
								GO:0042473	outer ear morphogenesis	227	10	1	1	0.0266607	TWIST1
GO:0032836	glomerular basement membrane development	289	11	2	2	1.10642e-05	COL4A3|COL4A4	GO:0001655	urogenital system development	6669	285	11	11	0.0109427	BAT3|COL4A3|COL4A4|CUX1|GCNT3|GREM1|HAS2|SFRP1|SIX4|STAT1|ZNF225
								GO:0032835	glomerulus development	1235	48	3	3	0.0175495	COL4A3|COL4A4|ZNF225
								GO:0001656	metanephros development	1977	80	4	4	0.0275102	GREM1|SIX4|STAT1|ZNF225
GO:0035413	positive regulation of catenin import into nucleus	290	11	2	2	1.11547e-05	EGFR|UBR5	GO:0042307	positive regulation of protein import into nucleus	1243	69	4	4	0.00413883	EGFR|GREM1|NLRP12|UBR5
								GO:0035412	regulation of catenin import into nucleus	595	22	2	2	0.00794063	EGFR|UBR5
								GO:0010717	regulation of epithelial to mesenchymal transition	1087	44	3	3	0.00938802	GREM1|SFRP1|TWIST1
								GO:0090316	positive regulation of intracellular protein transport	1981	110	5	5	0.0100077	EGFR|GREM1|NLRP12|TMEM30A|UBR5
								GO:0046822	regulation of nucleocytoplasmic transport	3385	171	7	7	0.0106712	EGFR|GREM1|MBTPS1|NLRP12|UBR5|UHMK1|ZC3H3
								GO:0010769	regulation of cell morphogenesis involved in differentiation	5440	207	9	9	0.0128109	DAB1|GREM1|NRCAM|SEMA4D|SFRP1|SIPA1L1|STAT1|TNR|TWIST1
								GO:0046824	positive regulation of nucleocytoplasmic transport	1483	81	4	4	0.0122334	EGFR|GREM1|NLRP12|UBR5
								GO:0033157	regulation of intracellular protein transport	3557	188	7	7	0.0179497	EGFR|GREM1|MBTPS1|NLRP12|TMEM30A|UBR5|UHMK1
								GO:0016504	peptidase activator activity	595	35	3	2	0.000737893	FN1|NLRP12
GO:0016337	cell-cell adhesion	11148	367	19	19	2.15315e-05	CDH10|DAB1|DCHS2|EGFR|EZR|ICAM2|MEGF10|NPHP4|NRCAM|PCDHA1|PCDHA2|PCDHA3|PCDHA4|PCDHA5|PCDHA6|PCDHA7|PCDHA8|SEMA4D|TNR	GO:0007155	cell adhesion	20494	798	30	29	0.000537272	ALCAM|ANTXR1|CDH10|CDON|COL4A3|DAB1|DCHS2|DST|EGFR|EZR|FN1|ICAM2|ITGB5|MEGF10|MSLN|NPHP4|NRCAM|NRXN3|PCDHA1|PCDHA2|PCDHA3|PCDHA4|PCDHA5|PCDHA6|PCDHA7|PCDHA8|SEMA4D|TECTA|TNR
								GO:0022610	biological adhesion	20549	799	30	29	0.000566333	ALCAM|ANTXR1|CDH10|CDON|COL4A3|DAB1|DCHS2|DST|EGFR|EZR|FN1|ICAM2|ITGB5|MEGF10|MSLN|NPHP4|NRCAM|NRXN3|PCDHA1|PCDHA2|PCDHA3|PCDHA4|PCDHA5|PCDHA6|PCDHA7|PCDHA8|SEMA4D|TECTA|TNR
								GO:0007156	homophilic cell adhesion	6580	135	10	10	0.00172264	CDH10|DCHS2|PCDHA1|PCDHA2|PCDHA3|PCDHA4|PCDHA5|PCDHA6|PCDHA7|PCDHA8
								GO:0030054	cell junction	18603	777	24	24	0.0198532	ATCAY|BAIAP2|CAPS2|CHRM5|DENND1A|DST|EZR|FARP1|FGFR3|FLNB|GABRA6|GABRB1|HNRNPK|HOMER3|ITGB5|NFIA|NPHP4|PALLD|PARD3|PHACTR1|SIPA1L1|STX3|SVIL|TBCD
								GO:0007416	synapse assembly	1410	47	3	3	0.024309	FARP1|NRCAM|NRXN3
								GO:0042551	neuron maturation	795	29	2	2	0.0323128	CLN5|NRCAM
								GO:0032854	positive regulation of Rap GTPase activity	208	11	1	1	0.0304862	SIPA1L1
GO:0000904	cell morphogenesis involved in differentiation	16532	585	27	26	2.39588e-05	ALCAM|ANTXR1|APBB2|B3GNT1|BAIAP2|COL4A3|COL4A4|CRMP1|DST|EGFR|EZR|FARP1|FGFR3|FN1|GREM1|HAS2|MAP2|NRCAM|NRXN3|PARD3|RHOC|RPS6KA2|SEMA4D|SFRP1|SLC1A3|TNR	GO:0048667	cell morphogenesis involved in neuron differentiation	13762	477	21	21	0.00078223	ALCAM|APBB2|B3GNT1|BAIAP2|COL4A3|COL4A4|CRMP1|DST|EGFR|EZR|FARP1|FGFR3|MAP2|NRCAM|NRXN3|PARD3|RHOC|RPS6KA2|SEMA4D|SLC1A3|TNR
								GO:0031175	neuron projection development	16276	590	24	24	0.00101073	ALCAM|APBB2|ATCAY|B3GNT1|BAIAP2|COL4A3|COL4A4|CRMP1|DAB1|DST|EGFR|EZR|FARP1|FGFR3|MAP2|NRCAM|NRXN3|PARD3|RHOC|RPS6KA2|SEMA4D|STX3|TNR|UHMK1
								GO:0007409	axonogenesis	13007	449	19	19	0.00284044	ALCAM|APBB2|B3GNT1|BAIAP2|COL4A3|COL4A4|CRMP1|DST|EGFR|EZR|FGFR3|MAP2|NRCAM|NRXN3|PARD3|RHOC|RPS6KA2|SEMA4D|TNR
								GO:0048812	neuron projection morphogenesis	14074	491	20	20	0.00385391	ALCAM|APBB2|B3GNT1|BAIAP2|COL4A3|COL4A4|CRMP1|DST|EGFR|EZR|FARP1|FGFR3|MAP2|NRCAM|NRXN3|PARD3|RHOC|RPS6KA2|SEMA4D|TNR
								GO:0048666	neuron development	19134	715	26	26	0.00410072	ALCAM|APBB2|ATCAY|B3GNT1|BAIAP2|CLN5|COL4A3|COL4A4|CRMP1|DAB1|DST|EGFR|EZR|FARP1|FGFR3|MAP2|NRCAM|NRXN3|PARD3|RHOC|RPS6KA2|SEMA4D|SLC1A3|STX3|TNR|UHMK1
								GO:0061564	axon development	13328	465	19	19	0.0045002	ALCAM|APBB2|B3GNT1|BAIAP2|COL4A3|COL4A4|CRMP1|DST|EGFR|EZR|FGFR3|MAP2|NRCAM|NRXN3|PARD3|RHOC|RPS6KA2|SEMA4D|TNR
								GO:0032989	cellular component morphogenesis	21479	845	29	28	0.00384402	ALCAM|ANTXR1|APBB2|B3GNT1|BAIAP2|COL4A3|COL4A4|CRMP1|DST|EGFR|EZR|FARP1|FGFR3|FN1|GREM1|HAS2|MAP2|NRCAM|NRXN3|PARD3|RHOC|RPS6KA2|SEMA4D|SFRP1|SLC1A3|TNR|TPM1|ZPBP2
								GO:0030030	cell projection organization	20836	835	27	27	0.0112852	ALCAM|APBB2|ATCAY|B3GNT1|BAIAP2|BBS9|COL4A3|COL4A4|CRMP1|DAB1|DST|EGFR|EZR|FARP1|FGFR3|LPAR1|MAP2|NRCAM|NRXN3|PARD3|RHOC|RPS6KA2|SEMA4D|STX3|TNR|TPM1|UHMK1
								GO:0000902	cell morphogenesis	20264	781	27	26	0.00589472	ALCAM|ANTXR1|APBB2|B3GNT1|BAIAP2|COL4A3|COL4A4|CRMP1|DST|EGFR|EZR|FARP1|FGFR3|FN1|GREM1|HAS2|MAP2|NRCAM|NRXN3|PARD3|RHOC|RPS6KA2|SEMA4D|SFRP1|SLC1A3|TNR
								GO:0030182	neuron differentiation	23377	880	30	29	0.00708287	ALCAM|APBB2|ATCAY|B3GNT1|BAIAP2|CLN5|COL4A3|COL4A4|CRMP1|CUX1|DAB1|DST|EGFR|EZR|FARP1|FGFR3|MAP2|NRCAM|NRXN3|PARD3|RHOC|RORA|RPS6KA2|SEMA4D|SLC1A3|STX3|TBX20|TNR|UHMK1
								GO:0048699	generation of neurons	30070	1167	37	36	0.00871429	ALCAM|APBB2|ATCAY|B3GNT1|BAIAP2|CDK5RAP1|CDON|CLN5|COL4A3|COL4A4|CRMP1|CUX1|DAB1|DST|EGFR|EZR|FARP1|FGFR3|LPAR1|MAP2|NRCAM|NRXN3|PARD3|RHOC|RORA|RPS6KA2|SEMA4D|SIPA1L1|SIX4|SLC1A3|STX3|TBX20|TNR|TWIST1|UHMK1|XRCC2
								GO:0022029	telencephalon cell migration	1123	44	3	3	0.0102805	DAB1|EGFR|TNR
								GO:0048468	cell development	33300	1319	40	39	0.0118868	ALCAM|ANTXR1|APBB2|ATCAY|B3GNT1|BAIAP2|CHST11|CLN5|COL4A3|COL4A4|CRMP1|DAB1|DST|EGFR|EZR|FARP1|FGFR3|FN1|GREM1|HAS2|MAP2|MEGF10|NRCAM|NRXN3|PARD3|RHOC|ROS1|RPS6KA2|SEMA4D|SFRP1|SLC1A3|STX3|TDRD6|TNR|TPM1|TWIST1|UHMK1|ZMYND15|ZPBP2
								GO:0021885	forebrain cell migration	1192	47	3	3	0.0149637	DAB1|EGFR|TNR
								GO:0016358	dendrite development	2030	64	4	4	0.0163914	BAIAP2|DAB1|FARP1|MAP2
								GO:0022008	neurogenesis	32033	1238	38	37	0.015977	ALCAM|APBB2|ATCAY|B3GNT1|BAIAP2|CDK5RAP1|CDON|CLN5|COL4A3|COL4A4|CRMP1|CUX1|DAB1|DST|EGFR|EZR|FARP1|FGFR3|LPAR1|MAP2|NRCAM|NRXN3|PARD3|RHOC|RORA|RPS6KA2|SEMA4D|SIPA1L1|SIX4|SLC1A3|STX3|TBX20|TNR|TWIST1|UHMK1|XRCC2|ZNF225
								GO:0050877	neurological system process	24668	1162	33	31	0.00678265	A2BP1|ABR|APLP2|B3GNT1|BBS9|CALM2|CAPS2|CHRM5|CLN5|COL4A3|CRYGD|DENND1A|EGFR|GABARAP|GABRA6|GABRB1|GNG3|KCNAB3|KCNJ16|KCNK2|NPAS3|NRCAM|NRXN3|RPS6KA2|SIX4|SLC1A3|SORCS2|SST|TECTA|TNR|ZNF225
								GO:0004714	transmembrane receptor protein tyrosine kinase activity	1997	67	4	4	0.0176086	EGFR|FGFR3|FLT4|ROS1
								GO:0007411	axon guidance	10342	360	14	14	0.0233399	ALCAM|APBB2|B3GNT1|COL4A3|COL4A4|CRMP1|EGFR|EZR|NRCAM|NRXN3|RHOC|RPS6KA2|SEMA4D|TNR
								GO:0097485	neuron projection guidance	10342	360	14	14	0.0233399	ALCAM|APBB2|B3GNT1|COL4A3|COL4A4|CRMP1|EGFR|EZR|NRCAM|NRXN3|RHOC|RPS6KA2|SEMA4D|TNR
								GO:0060688	regulation of morphogenesis of a branching structure	1237	51	3	3	0.0208699	GREM1|SFRP1|SIX4
								GO:0060998	regulation of dendritic spine development	716	27	2	2	0.0218882	LPAR1|SIPA1L1
								GO:0071498	cellular response to fluid shear stress	201	10	1	1	0.0236357	HAS2
								GO:0070498	interleukin-1-mediated signaling pathway	178	11	1	1	0.026776	ZNF225
								GO:0006878	cellular copper ion homeostasis	193	11	1	1	0.0285812	APLP2
								GO:0014850	response to muscle activity	160	12	1	1	0.0302941	C1orf170
								GO:0000979	RNA polymerase II core promoter sequence-specific DNA binding	812	29	2	2	0.0337699	STAT1|ZNF225
GO:0051205	protein insertion into membrane	299	12	2	2	2.69392e-05	BAT3|EGFR	GO:0051668	localization within membrane	477	20	2	2	0.00345147	BAT3|EGFR
								GO:0043022	ribosome binding	571	30	2	2	0.0192085	ABCF1|BAT3
								GO:0043021	ribonucleoprotein complex binding	1185	63	3	3	0.0321443	ABCF1|BAT3|UHMK1
GO:0050994	regulation of lipid catabolic process	795	43	4	4	2.8148e-05	ABHD5|BSCL2|LDLR|TWIST1	GO:0050996	positive regulation of lipid catabolic process	369	20	2	2	0.00216601	ABHD5|TWIST1
								GO:0090207	regulation of triglyceride metabolic process	546	24	2	2	0.00900633	ABHD5|LDLR
								GO:0016125	sterol metabolic process	2062	115	5	5	0.0131914	APLP2|CYP46A1|GGPS1|LDLR|MBTPS1
								GO:0048259	regulation of receptor-mediated endocytosis	1049	52	3	3	0.0147088	GREM1|HNRNPK|NEDD4L
								GO:0006721	terpenoid metabolic process	1525	87	4	4	0.0164666	AKR1C4|EGFR|GGPS1|LDLR
								GO:0010896	regulation of triglyceride catabolic process	131	10	1	1	0.0168873	ABHD5
								GO:0010889	regulation of sequestering of triglyceride	169	11	1	1	0.0257391	ABHD5
								GO:0002251	organ or tissue specific immune response	133	12	1	1	0.0270879	GCNT3
								GO:0006707	cholesterol catabolic process	191	11	1	1	0.0283349	CYP46A1
								GO:0016127	sterol catabolic process	191	11	1	1	0.0283349	CYP46A1
GO:0007399	nervous system development	45464	1802	62	59	2.83879e-05	ABR|ALCAM|APBB2|APLP2|ATCAY|B3GNT1|BAIAP2|BAT3|CDK5RAP1|CDON|CLN5|COL4A3|COL4A4|CRMP1|CUX1|CYP46A1|DAB1|DPF1|DST|EGFR|EZR|FARP1|FGFR3|JARID2|LPAR1|MAP2|MBNL1|MTR|NRCAM|NRXN3|PARD3|PARK2|PCDHA1|PCDHA2|PCDHA3|PCDHA4|PCDHA5|PCDHA6|PCDHA7|PCDHA8|PRLH|RBM45|RHOC|RORA|RPS6KA2|SEMA4D|SEMA5B|SFRP1|SIPA1L1|SIX4|SLC1A3|STX3|TBX20|TNR|TWIST1|UHMK1|XRCC2|ZIC5|ZNF225	GO:0043524	negative regulation of neuron apoptotic process	2839	122	6	6	0.00813272	GCLC|OXR1|PARK2|SIX4|TOX3|XRCC2
								GO:1901214	regulation of neuron death	4308	189	8	8	0.0104439	FGFR3|GCLC|OXR1|PARK2|SIX4|TOX3|XRCC2|ZNF225
								GO:1901215	negative regulation of neuron death	2936	129	6	6	0.0114862	GCLC|OXR1|PARK2|SIX4|TOX3|XRCC2
								GO:0001933	negative regulation of protein phosphorylation	5567	234	9	9	0.0216894	CDK5RAP1|GREM1|LATS1|NLRP12|PARK2|SEMA4D|SFRP1|TWIST1|UBASH3B
GO:0008198	ferrous iron binding	222	13	2	2	3.11714e-05	DJC24|FTO	GO:0003993	acid phosphatase activity	124	10	1	1	0.0163132	HISPPD1
								GO:0032692	negative regulation of interleukin-1 production	142	10	1	1	0.0178241	NLRP12
								GO:0070989	oxidative demethylation	122	11	1	1	0.0208532	FTO
GO:0046851	negative regulation of bone remodeling	231	13	2	2	3.32351e-05	GREM1|SFRP1	GO:0034104	negative regulation of tissue remodeling	245	15	2	2	0.000220093	GREM1|SFRP1
								GO:0034103	regulation of tissue remodeling	870	55	3	3	0.0118123	FLT4|GREM1|SFRP1
GO:0048712	negative regulation of astrocyte differentiation	353	12	2	2	4.01313e-05	DAB1|FGFR3	GO:0045686	negative regulation of glial cell differentiation	634	23	2	2	0.0105978	DAB1|FGFR3
GO:0030669	clathrin-coated endocytic vesicle membrane	502	27	3	3	4.04887e-05	EGFR|HLA-DQA2|LDLR	NA	NA	NA	NA	NA	NA	NA	NA
GO:0007016	cytoskeletal anchoring at plasma membrane	368	12	2	2	4.47578e-05	EZR|FLNB	NA	NA	NA	NA	NA	NA	NA	NA
GO:0090162	establishment of epithelial cell polarity	371	13	2	2	8.74193e-05	FRMD4B|PARD3	GO:0042753	positive regulation of circadian rhythm	132	10	1	1	0.0169707	BTRC
GO:0050885	neuromuscular process controlling balance	1771	58	7	5	0.000104972	A2BP1|ABR|APLP2|SLC1A3|TNR	GO:0050905	neuromuscular process	2807	102	8	6	1.29599e-05	A2BP1|ABR|APLP2|NPAS3|SLC1A3|TNR
								GO:0044705	multi-organism reproductive behavior	553	28	2	2	0.0149993	APLP2|NPAS3
GO:0090183	regulation of kidney development	1074	45	4	4	0.000117252	GREM1|SIX4|STAT1|ZNF225	GO:0072074	kidney mesenchyme development	413	16	2	2	0.000856439	SIX4|STAT1
								GO:0090190	positive regulation of branching involved in ureteric bud morphogenesis	411	17	2	2	0.00117648	GREM1|SIX4
								GO:0072001	renal system development	5833	248	11	11	0.00235192	BAT3|COL4A3|COL4A4|CUX1|GCNT3|GREM1|HAS2|SFRP1|SIX4|STAT1|ZNF225
								GO:0072215	regulation of metanephros development	495	19	2	2	0.00298584	STAT1|ZNF225
								GO:0090189	regulation of branching involved in ureteric bud morphogenesis	477	20	2	2	0.00345147	GREM1|SIX4
								GO:0006596	polyamine biosynthetic process	191	10	1	1	0.0225515	AZIN1
GO:0072075	metanephric mesenchyme development	383	14	2	2	0.0001645	SIX4|STAT1	NA	NA	NA	NA	NA	NA	NA	NA
GO:0005976	polysaccharide metabolic process	1321	75	5	5	0.000203842	B3GNT1|CALM2|EGFR|HAS2|MAT2B	GO:0033692	cellular polysaccharide biosynthetic process	609	35	3	3	0.000776644	B3GNT1|HAS2|MAT2B
								GO:0000271	polysaccharide biosynthetic process	627	36	3	3	0.000971037	B3GNT1|HAS2|MAT2B
								GO:0034637	cellular carbohydrate biosynthetic process	712	44	3	3	0.00341873	B3GNT1|HAS2|MAT2B
								GO:0044262	cellular carbohydrate metabolic process	2348	140	6	6	0.00653989	B3GNT1|CALM2|HAS2|HISPPD1|LDHB|MAT2B
								GO:0044723	single-organism carbohydrate metabolic process	9515	530	15	15	0.0180633	B3GNT1|B3GNT9|CALM2|CHST11|CLN5|GALNTL6|GCLC|GCNT3|GNPTG|GXYLT2|HAS2|HISPPD1|LDHB|MAT2B|ST6GALNAC3
								GO:0006790	sulfur compound metabolic process	4407	235	8	8	0.023489	B3GNT1|CHST11|EGFR|GCLC|MAT2B|MTR|PAPSS2|PCCA
								GO:0008194	UDP-glycosyltransferase activity	2372	123	5	5	0.0249652	B3GNT1|GALNTL6|GCNT3|GXYLT2|HAS2
								GO:0008378	galactosyltransferase activity	530	34	2	2	0.023931	B3GNT1|B3GNT9
								GO:0070085	glycosylation	4515	252	8	8	0.0314654	B3GNT1|B3GNT9|CLN5|GALNTL6|GCNT3|GNPTG|GXYLT2|ST6GALNAC3
GO:0032410	negative regulation of transporter activity	565	32	3	3	0.000203931	CALM2|NEDD4L|TWIST1	GO:0043292	contractile fiber	4519	199	8	8	0.0159156	CALM2|DST|FBXO32|FLNB|MYH3|PALLD|SVIL|TPM1
								GO:0003254	regulation of membrane depolarization	568	29	2	2	0.0173399	GCLC|NEDD4L
								GO:0043462	regulation of ATPase activity	555	30	2	2	0.0183669	DNAJC24|TPM1
								GO:0042178	xenobiotic catabolic process	146	10	1	1	0.0181756	PON3
GO:0007519	skeletal muscle tissue development	2710	115	7	7	0.000237932	CDON|FLNB|MBNL1|MEGF10|SIX4|SVIL|ZNF225	GO:0060538	skeletal muscle organ development	2929	123	7	7	0.00119539	CDON|FLNB|MBNL1|MEGF10|SIX4|SVIL|ZNF225
								GO:0007517	muscle organ development	6203	260	11	11	0.00459084	CDON|FLNB|MBNL1|MEGF10|MYH3|SIX4|SVIL|TBX20|TPM1|TWIST1|ZNF225
								GO:0014706	striated muscle tissue development	5651	237	10	10	0.00669586	CDON|FLNB|GREM1|MBNL1|MEGF10|SIX4|SVIL|TBX20|TPM1|ZNF225
								GO:0060537	muscle tissue development	5893	250	10	10	0.0107422	CDON|FLNB|GREM1|MBNL1|MEGF10|SIX4|SVIL|TBX20|TPM1|ZNF225
GO:0048020	CCR chemokine receptor binding	158	18	2	2	0.000259554	CCL25|STAT1	GO:0042379	chemokine receptor binding	417	59	3	3	0.00539988	CCL25|CXCL16|STAT1
GO:0004890	GABA-A receptor activity	305	16	2	2	0.00026267	GABRA6|GABRB1	GO:0016917	GABA receptor activity	499	19	2	2	0.00303861	GABRA6|GABRB1
								GO:0050811	GABA receptor binding	204	10	1	1	0.0239694	GABARAP
GO:0090208	positive regulation of triglyceride metabolic process	308	16	2	2	0.000267161	ABHD5|LDLR	GO:0010870	positive regulation of receptor biosynthetic process	194	10	1	1	0.0228723	HNRNPK
GO:0001822	kidney development	4589	199	10	10	0.000288094	BAT3|COL4A3|COL4A4|CUX1|GCNT3|GREM1|HAS2|SIX4|STAT1|ZNF225
GO:0071392	cellular response to estradiol stimulus	333	16	2	2	0.000307454	EGFR|SFRP1	GO:0071391	cellular response to estrogen stimulus	439	22	2	2	0.00439568	EGFR|SFRP1
GO:0030675	Rac GTPase activator activity	417	15	3	2	0.000323669	ABR|ARHGAP27	GO:0032855	positive regulation of Rac GTPase activity	561	27	2	2	0.0137906	ARHGAP27|SFRP1
GO:0042787	protein ubiquitition involved in ubiquitin-dependent protein catabolic process	1090	52	4	4	0.000350848	HECTD2|NEDD4L|PARK2|UBR5
GO:0048260	positive regulation of receptor-mediated endocytosis	668	33	3	3	0.000377989	GREM1|HNRNPK|NEDD4L	GO:0045807	positive regulation of endocytosis	1471	73	5	4	0.000493125	ABR|GREM1|HNRNPK|NEDD4L
GO:0050892	intestil absorption	204	19	2	2	0.000467872	GCNT3|LDLR	GO:0022600	digestive system process	660	46	3	3	0.00358277	CHRM5|GCNT3|LDLR
								GO:0007586	digestion	1243	104	4	4	0.0178401	CHRM5|GCNT3|LDLR|SST
GO:0051968	positive regulation of syptic transmission	414	16	2	2	0.000479951	EGFR|TNR	GO:0050806	positive regulation of synaptic transmission	1675	57	4	4	0.0050753	EGFR|SLC1A3|TNR|ZNF225
								GO:0051971	positive regulation of transmission of nerve impulse	1734	62	4	4	0.00801903	EGFR|SLC1A3|TNR|ZNF225
GO:0003203	endocardial cushion morphogenesis	402	17	2	2	0.000649726	TBX20|TWIST1	GO:0072132	mesenchyme morphogenesis	487	20	2	2	0.00359966	TBX20|TWIST1
GO:0002102	podosome	436	17	2	2	0.000772594	HNRNPK|SVIL
GO:0009235	cobalamin metabolic process	251	20	2	2	0.000797456	MMADHC|MTR	GO:0006767	water-soluble vitamin metabolic process	1662	91	4	4	0.0233531	GCLC|MMADHC|MTR|PCCA
GO:0005212	structural constituent of eye lens	204	21	2	2	0.000847905	CRYGD|CRYGS	GO:0002088	lens development in camera-type eye	1607	63	4	4	0.00643963	CDON|CRYGD|CRYGS|FGFR3
								GO:0070306	lens fiber cell differentiation	519	24	2	2	0.00819957	CRYGD|FGFR3
GO:0051452	intracellular pH reduction	297	20	2	2	0.000986742	ATP6V0E1|CLN5	GO:0030004	cellular monovalent inorganic cation homeostasis	681	40	3	3	0.0020082	ATP6V0E1|CLN5|NEDD4L
								GO:0045851	pH reduction	325	22	2	2	0.00278025	ATP6V0E1|CLN5
								GO:0051453	regulation of intracellular pH	427	30	2	2	0.0126934	ATP6V0E1|CLN5
								GO:0030641	regulation of cellular pH	469	32	2	2	0.0173204	ATP6V0E1|CLN5
								GO:0006622	protein targeting to lysosome	169	10	1	1	0.0203126	GNPTG
								GO:0006623	protein targeting to vacuole	169	10	1	1	0.0203126	GNPTG
								GO:0072666	establishment of protein localization to vacuole	169	10	1	1	0.0203126	GNPTG
								GO:0033179	proton-transporting V-type ATPase	182	10	1	1	0.0216117	ATP6V0E1
GO:0048638	regulation of developmental growth	3228	127	7	7	0.00124622	FGFR3|NRCAM|SEMA4D|SFRP1|SIX4|TBX20|TNR	GO:0048634	regulation of muscle organ development	3063	114	6	6	0.00899795	CDON|GREM1|MEGF10|SFMBT1|TBX20|TWIST1
GO:0000421	autophagic vacuole membrane	349	20	2	2	0.00124958	GABARAP|TECPR1
GO:0032781	positive regulation of ATPase activity	410	19	2	2	0.00125725	DJC24|TPM1
GO:0071347	cellular response to interleukin-1	613	42	3	3	0.00130794	HAS2|SFRP1|ZNF225	GO:0034612	response to tumor necrosis factor	1712	103	5	5	0.00492946	CXCL16|HAS2|NUB1|SFRP1|STAT1
GO:0042346	positive regulation of NF-kappaB import into nucleus	251	22	2	2	0.00134384	GREM1|NLRP12	GO:0043122	regulation of I-kappaB kinase/NF-kappaB signaling	3270	199	7	7	0.0155324	BTRC|GREM1|LPAR1|NLRP12|PARK2|RHOC|STAT1
								GO:0042993	positive regulation of transcription factor import into nucleus	426	34	2	2	0.0182783	GREM1|NLRP12
GO:0045737	positive regulation of cyclin-dependent protein kinase activity	505	18	2	2	0.00147282	CCND2|EGFR
GO:0009894	regulation of catabolic process	17105	670	25	24	0.00153718	ABHD5|ARHGAP27|BAT3|BSCL2|BTRC|DENND1A|DJC24|EGFR|FARP1|GCLC|LDLR|NEDD4L|NUB1|PARK2|RCC1|RIN3|SBF1|SEMA4D|SFRP1|SIPA1L1|TBCD|TPM1|TWIST1|USP6NL	GO:0051345	positive regulation of hydrolase activity	10549	489	18	17	0.00148764	ABHD5|ARHGAP27|CALM2|COL4A3|DNAJC24|EGFR|FGFR3|LPAR1|MBTPS1|NLRP12|SEMA4D|SFRP1|SIPA1L1|TBCD|TPM1|USP6NL|ZBTB17
GO:0015459	potassium channel regulator activity	924	36	3	3	0.00155921	KCB3|KCNK2|NEDD4L
GO:0090101	negative regulation of transmembrane receptor protein serine/threonine kinase signaling pathway	2792	99	6	6	0.0016451	CHST11|GREM1|NEDD4L|PMEPA1|SFRP1|TBX20
GO:0048635	negative regulation of muscle organ development	414	20	2	2	0.00166725	SFMBT1|TWIST1
GO:0043484	regulation of R splicing	1316	61	5	4	0.00169559	A2BP1|ESRP2|MBNL1|SAP18	GO:0000381	regulation of alternative mRNA splicing	492	24	2	2	0.00745681	MBNL1|SAP18
								GO:0045292	mRNA cis splicing	178	11	1	1	0.026776	SNRPC
GO:0006699	bile acid biosynthetic process	255	23	2	2	0.00171601	AKR1C4|CYP46A1
GO:0034110	regulation of homotypic cell-cell adhesion	500	19	2	2	0.00188816	HAS2|UBASH3B
GO:0032266	phosphatidylinositol-3-phosphate binding	502	19	2	2	0.00190498	PARD3|TECPR1
GO:0000096	sulfur amino acid metabolic process	778	41	3	3	0.00191197	GCLC|MAT2B|MTR	GO:0044272	sulfur compound biosynthetic process	2038	115	5	5	0.0127214	B3GNT1|CHST11|GCLC|MAT2B|PAPSS2
GO:0004129	cytochrome-c oxidase activity	289	23	2	2	0.00196997	COX6A2|COX7A2	GO:0016675	oxidoreductase activity	322	24	2	2	0.00399688	COX6A2|COX7A2
GO:0015002	heme-copper termil oxidase activity	289	23	2	2	0.00196997	COX6A2|COX7A2
GO:0016676	oxidoreductase activity	289	23	2	2	0.00196997	COX6A2|COX7A2
GO:0033688	regulation of osteoblast proliferation	477	20	2	2	0.00218911	GREM1|SFRP1	GO:0032231	regulation of actin filament bundle assembly	1270	48	3	3	0.018967	PARK2|SFRP1|TPM1
GO:0007143	female meiosis	377	22	2	2	0.00227125	KIAA0430|SPIRE2
GO:1901888	regulation of cell junction assembly	879	40	3	3	0.00229559	GREM1|NEDD4L|SFRP1
GO:0044264	cellular polysaccharide metabolic process	1197	69	4	4	0.00238153	B3GNT1|CALM2|HAS2|MAT2B
GO:0035303	regulation of dephosphorylation	2383	123	6	6	0.00242318	CALM2|CHRM5|FARP1|KIAA0430|SEMA4D|SYTL2	GO:0010923	negative regulation of phosphatase activity	1333	65	4	4	0.00393214	FARP1|KIAA0430|SEMA4D|SYTL2
								GO:0010921	regulation of phosphatase activity	2011	102	5	5	0.00800705	CALM2|FARP1|KIAA0430|SEMA4D|SYTL2
GO:0006376	mR splice site selection	456	21	2	2	0.00252183	MBNL1|SNRPC
GO:0006805	xenobiotic metabolic process	1833	150	6	6	0.00269692	CYP46A1|GCLC|MAT2B|MTR|PAPSS2|PON3	GO:0071466	cellular response to xenobiotic stimulus	1837	151	6	6	0.00415332	CYP46A1|GCLC|MAT2B|MTR|PAPSS2|PON3
								GO:0009410	response to xenobiotic stimulus	1884	154	6	6	0.00485308	CYP46A1|GCLC|MAT2B|MTR|PAPSS2|PON3
GO:0070252	actin-mediated cell contraction	745	45	3	3	0.00272834	MYH3|PARD3|TPM1	GO:0030016	myofibril	4360	188	8	8	0.0109124	CALM2|DST|FBXO32|FLNB|MYH3|PALLD|SVIL|TPM1
GO:0003008	system process	31811	1550	43	41	0.00279905	A2BP1|ABR|APLP2|B3GNT1|BBS9|CALM2|CAPS2|CHRM5|CLN5|COL4A3|CRYGD|DENND1A|EGFR|GABARAP|GABRA6|GABRB1|GCLC|GCNT3|GNG3|HAS2|ITGB5|KCB3|KCNJ16|KCNK2|LDLR|MYH3|NEDD4L|NPAS3|NRCAM|NRXN3|RPS6KA2|SIX4|SLC1A3|SORCS2|SST|STAT1|TBX20|TECTA|TNR|TPM1|ZNF225
GO:0045668	negative regulation of osteoblast differentiation	1266	33	3	3	0.00309197	SEMA4D|SFRP1|TWIST1
GO:0045786	negative regulation of cell cycle	6670	248	11	11	0.00315734	APBB2|CDK5RAP1|DST|EGFR|FGFR3|LATS1|MAD1L1|RPS6KA2|RPTOR|UHMK1|ZBTB17	GO:0045736	negative regulation of cyclin-dependent protein serine/threonine kinase activity	510	24	2	2	0.00794509	CDK5RAP1|LATS1
GO:0043523	regulation of neuron apoptotic process	4102	177	8	8	0.00354646	FGFR3|GCLC|OXR1|PARK2|SIX4|TOX3|XRCC2|ZNF225
GO:0008203	cholesterol metabolic process	1811	103	5	5	0.00381848	APLP2|CYP46A1|GGPS1|LDLR|MBTPS1
GO:0043297	apical junction assembly	993	42	3	3	0.0039891	PARD3|RHOC|TBCD
GO:0005178	integrin binding	2204	89	5	5	0.00406904	COL4A3|DST|EGFR|ICAM2|ITGB5
GO:0010771	negative regulation of cell morphogenesis involved in differentiation	519	23	2	2	0.00478152	SFRP1|STAT1
GO:0046847	filopodium assembly	599	22	2	2	0.00538088	BAIAP2|EZR
GO:1901655	cellular response to ketone	605	22	2	2	0.00550183	EGFR|SFRP1
GO:0005604	basement membrane	2338	91	6	5	0.00574388	COL4A3|COL4A4|DST|FN1|FRAS1	GO:0044420	extracellular matrix part	4720	187	9	8	0.00345623	C1QTNF1|COL4A3|COL4A4|DST|FN1|FRAS1|SLC1A3|TNR
GO:0031952	regulation of protein autophosphorylation	439	26	2	2	0.00585804	GREM1|NLRP12
GO:0048701	embryonic cranial skeleton morphogenesis	1217	40	3	3	0.00603215	CHST11|SIX4|TWIST1
GO:0003727	single-stranded R binding	1119	43	3	3	0.00617063	CBX7|DDX60|SNRPC	GO:0003725	double-stranded RNA binding	1209	50	3	3	0.0186098	DDX60|LRRFIP1|MBNL1
GO:0010165	response to X-ray	593	23	2	2	0.00625226	SFRP1|XRCC2
GO:0030175	filopodium	1706	67	4	4	0.00636246	ANTXR1|BAIAP2|EZR|FARP1
GO:0033144	negative regulation of intracellular steroid hormone receptor signaling pathway	509	25	2	2	0.00639739	CNOT2|SFRP1
GO:0042036	negative regulation of cytokine biosynthetic process	473	26	3	2	0.00656862	ASB1|NLRP12
GO:0035329	hippo signaling	564	24	2	2	0.00662953	LATS1|NPHP4
GO:0045879	negative regulation of smoothened signaling pathway	601	24	2	2	0.00753094	BTRC|FGFR3
GO:0031532	actin cytoskeleton reorganization	1252	43	3	3	0.00867399	ANTXR1|PHACTR1|SIPA1L1
GO:0030647	aminoglycoside antibiotic metabolic process	79	10	1	1	0.0101478	AKR1C4
GO:0009451	R modification	841	60	3	3	0.010944	CDK5RAP1|FTO|GAR1
GO:0002385	mucosal immune response	98	10	1	1	0.0111782	GCNT3
GO:0001675	acrosome assembly	103	10	1	1	0.0114639	ZPBP2	GO:0002199	zona pellucida receptor complex	201	11	1	1	0.0295845	ZPBP2
GO:0016266	O-glycan processing	1117	52	3	3	0.0121731	B3GNT1|GCNT3|GXYLT2
GO:0033391	chromatoid body	145	10	1	1	0.0141239	TDRD6
GO:0006465	signal peptide processing	148	10	1	1	0.0143327	CLN5
GO:0006654	phosphatidic acid biosynthetic process	576	30	2	2	0.014642	ABHD5|PLD1	GO:0006655	phosphatidylglycerol biosynthetic process	214	11	1	1	0.0312769	PLD1
GO:0046473	phosphatidic acid metabolic process	576	30	2	2	0.014642	ABHD5|PLD1
GO:0030686	90S preribosome	176	10	1	1	0.0164122	NOP14	GO:0030490	maturation of SSU-rRNA	186	11	1	1	0.0277266	NOP14
GO:0006491	N-glycan processing	203	10	1	1	0.0186558	GNPTG
GO:0001056	R polymerase III activity	168	11	1	1	0.0205052	POLR3A

## Sheet: Table S9. GO cord_18
Top pathways								Pathways included
ID	Name	Probes in pathway	Genes in pathway	Top probes in pathway	Top genes in pathway	P value	Top genes in pathway	ID	Name	Probes in pathway	Genes in pathway	Top probes in pathway	Top genes in pathway	P value	Top genes in pathway
GO:0052695	cellular glucuronidation	256	16	8	8	2.95368e-132	UGT1A1|UGT1A10|UGT1A3|UGT1A4|UGT1A6|UGT1A7|UGT1A8|UGT1A9	GO:0006063	uronic acid metabolic process	270	17	8	8	2.61973e-124	UGT1A1|UGT1A10|UGT1A3|UGT1A4|UGT1A6|UGT1A7|UGT1A8|UGT1A9
								GO:0019585	glucuronate metabolic process	270	17	8	8	2.61973e-124	UGT1A1|UGT1A10|UGT1A3|UGT1A4|UGT1A6|UGT1A7|UGT1A8|UGT1A9
								GO:0006805	xenobiotic metabolic process	1833	150	8	8	1.93283e-13	CYP26C1|UGT1A1|UGT1A3|UGT1A4|UGT1A6|UGT1A7|UGT1A8|UGT1A9
								GO:0071466	cellular response to xenobiotic stimulus	1837	151	8	8	2.35787e-13	CYP26C1|UGT1A1|UGT1A3|UGT1A4|UGT1A6|UGT1A7|UGT1A8|UGT1A9
								GO:0009410	response to xenobiotic stimulus	1884	154	8	8	4.51387e-13	CYP26C1|UGT1A1|UGT1A3|UGT1A4|UGT1A6|UGT1A7|UGT1A8|UGT1A9
								GO:0016757	transferase activity	4501	257	10	10	8.10483e-11	DPM1|UGT1A1|UGT1A10|UGT1A3|UGT1A4|UGT1A5|UGT1A6|UGT1A7|UGT1A8|UGT1A9
								GO:0044723	single-organism carbohydrate metabolic process	9515	530	14	14	8.59064e-09	CHST15|DPM1|GALK2|LRP5|SLC25A1|SLC25A13|UGT1A1|UGT1A10|UGT1A3|UGT1A4|UGT1A6|UGT1A7|UGT1A8|UGT1A9
								GO:0005975	carbohydrate metabolic process	12506	700	16	16	4.60314e-08	CHST15|DPM1|GALK2|GPC6|HS2ST1|LRP5|SLC25A1|SLC25A13|UGT1A1|UGT1A10|UGT1A3|UGT1A4|UGT1A6|UGT1A7|UGT1A8|UGT1A9
								GO:0010817	regulation of hormone levels	3915	212	7	7	1.34464e-06	CYP26C1|ESR1|UGT1A1|UGT1A3|UGT1A7|UGT1A8|UGT1A9
								GO:0032787	monocarboxylic acid metabolic process	6623	406	9	9	3.73691e-05	CYP26C1|UGT1A1|UGT1A10|UGT1A3|UGT1A4|UGT1A6|UGT1A7|UGT1A8|UGT1A9
								GO:0005789	endoplasmic reticulum membrane	13931	777	14	14	4.06807e-05	C1orf9|CYP26C1|DPM1|RP9|SELI|UGT1A1|UGT1A10|UGT1A3|UGT1A4|UGT1A5|UGT1A6|UGT1A7|UGT1A8|UGT1A9
								GO:0042175	nuclear outer membrane-endoplasmic reticulum membrane network	14198	794	14	14	5.83002e-05	C1orf9|CYP26C1|DPM1|RP9|SELI|UGT1A1|UGT1A10|UGT1A3|UGT1A4|UGT1A5|UGT1A6|UGT1A7|UGT1A8|UGT1A9
								GO:0019217	regulation of fatty acid metabolic process	1355	68	3	3	9.5059e-05	UGT1A7|UGT1A8|UGT1A9
								GO:0042178	xenobiotic catabolic process	146	10	1	1	0.000130716	UGT1A1
								GO:0016740	transferase activity	33415	1723	24	24	0.00013321	CHST15|CRIM1|DPM1|EPHA10|FLT1|GALK2|HS2ST1|MAP3K8|MOCS3|NCOA2|SELI|STK33|TAF15|TRIB1|UGT1A1|UGT1A10|UGT1A3|UGT1A4|UGT1A5|UGT1A6|UGT1A7|UGT1A8|UGT1A9|ULK1
								GO:0044432	endoplasmic reticulum part	18221	927	15	15	0.000286371	C1orf9|CYP26C1|DPM1|RP9|SELI|SEP15|UGT1A1|UGT1A10|UGT1A3|UGT1A4|UGT1A5|UGT1A6|UGT1A7|UGT1A8|UGT1A9
								GO:0019748	secondary metabolic process	631	40	2	2	0.000335123	UGT1A7|UGT1A8
								GO:0042803	protein homodimerization activity	11954	597	11	11	0.000348581	CENPF|FOXP1|LHPP|UGT1A1|UGT1A10|UGT1A3|UGT1A4|UGT1A6|UGT1A7|UGT1A8|UGT1A9
								GO:0051187	cofactor catabolic process	163	13	1	1	0.000772338	UGT1A1
								GO:0005080	protein kinase C binding	1021	46	2	2	0.00151814	UGT1A10|UGT1A7
								GO:0006024	glycosaminoglycan biosynthetic process	1862	94	3	3	0.00164335	CHST15|GPC6|HS2ST1
								GO:0006023	aminoglycan biosynthetic process	1870	95	3	3	0.00175632	CHST15|GPC6|HS2ST1
								GO:0030204	chondroitin sulfate metabolic process	1234	51	2	2	0.00345196	CHST15|GPC6
								GO:0050654	chondroitin sulfate proteoglycan metabolic process	1255	53	2	2	0.00422082	CHST15|GPC6
								GO:0005783	endoplasmic reticulum	26064	1311	17	17	0.00423697	C1orf9|CYP26C1|DPM1|EHD4|LRP5|RP9|SELI|SEP15|UGT1A1|UGT1A10|UGT1A3|UGT1A4|UGT1A5|UGT1A6|UGT1A7|UGT1A8|UGT1A9
								GO:0071383	cellular response to steroid hormone stimulus	1000	58	2	2	0.00452678	ESR1|UGT1A1
								GO:0097306	cellular response to alcohol	1095	59	2	2	0.00547126	ESR1|UGT1A1
								GO:0044255	cellular lipid metabolic process	14139	796	11	11	0.00591659	CYP26C1|DPM1|GPC6|NCOA2|SELI|SLC25A1|UGT1A1|UGT1A3|UGT1A7|UGT1A8|UGT1A9
								GO:0008210	estrogen metabolic process	262	19	1	1	0.00601227	UGT1A1
								GO:0042537	benzene-containing compound metabolic process	202	22	1	1	0.00914161	UGT1A1
								GO:0042802	identical protein binding	19761	991	13	13	0.0102006	CENPF|ESR1|FLT1|FOXP1|LHPP|UGT1A1|UGT1A10|UGT1A3|UGT1A4|UGT1A6|UGT1A7|UGT1A8|UGT1A9
								GO:0012505	endomembrane system	32656	1632	19	19	0.01192	C1orf9|CENPF|CHST15|CYP26C1|DPM1|DTL|HS2ST1|RP9|SELI|SIPA1|UGT1A1|UGT1A10|UGT1A3|UGT1A4|UGT1A5|UGT1A6|UGT1A7|UGT1A8|UGT1A9
								GO:0008289	lipid binding	10360	534	8	8	0.0120615	CYP26C1|ESR1|SPTBN4|UGT1A1|UGT1A3|UGT1A7|UGT1A8|UGT1A9
								GO:0043436	oxoacid metabolic process	14886	902	11	11	0.013918	CHST15|CYP26C1|GPC6|UGT1A1|UGT1A10|UGT1A3|UGT1A4|UGT1A6|UGT1A7|UGT1A8|UGT1A9
								GO:0006082	organic acid metabolic process	15073	917	11	11	0.0158038	CHST15|CYP26C1|GPC6|UGT1A1|UGT1A10|UGT1A3|UGT1A4|UGT1A6|UGT1A7|UGT1A8|UGT1A9
								GO:0071385	cellular response to glucocorticoid stimulus	367	24	1	1	0.016179	UGT1A1
								GO:0030206	chondroitin sulfate biosynthetic process	509	23	1	1	0.0180745	CHST15
								GO:0019218	regulation of steroid metabolic process	1511	73	2	2	0.0183213	UGT1A1|UGT1A8
								GO:0006006	glucose metabolic process	2672	141	3	3	0.0186396	LRP5|SLC25A1|SLC25A13
								GO:0006629	lipid metabolic process	17689	1023	12	12	0.0188139	CYP26C1|DPM1|ESR1|GPC6|NCOA2|SELI|SLC25A1|UGT1A1|UGT1A3|UGT1A7|UGT1A8|UGT1A9
								GO:0005504	fatty acid binding	328	26	1	1	0.0191696	UGT1A8
								GO:0071384	cellular response to corticosteroid stimulus	396	26	1	1	0.0212839	UGT1A1
								GO:0050650	chondroitin sulfate proteoglycan biosynthetic process	540	26	1	1	0.0264066	CHST15
								GO:0030203	glycosaminoglycan metabolic process	2913	152	3	3	0.0273842	CHST15|GPC6|HS2ST1
								GO:0060612	adipose tissue development	678	25	1	1	0.0293403	LRP5
								GO:0042596	fear response	688	25	1	1	0.029774	GNG7
								GO:0008045	motor neuron axon guidance	758	24	1	1	0.0299168	FOXP1
								GO:0008066	glutamate receptor activity	692	25	1	1	0.029949	GRM2
								GO:0090218	positive regulation of lipid kinase activity	630	26	1	1	0.0300963	FLT1
								GO:0018410	C-terminal protein amino acid modification	444	29	1	1	0.0302197	DPM1
								GO:0060740	prostate gland epithelium morphogenesis	703	25	1	1	0.0304345	ESR1
								GO:0009798	axis specification	2059	74	2	2	0.030953	LRP5|TCF7L1
								GO:0010508	positive regulation of autophagy	613	27	1	1	0.0321533	ULK1
								GO:0016410	N-acyltransferase activity	1478	90	2	2	0.0321941	NCOA2|TAF15
								GO:0048010	vascular endothelial growth factor receptor signaling pathway	616	27	1	1	0.0322881	FLT1
								GO:0000279	M phase	952	22	1	1	0.0326273	CENPF
								GO:0019005	SCF ubiquitin ligase complex	565	28	1	1	0.0327832	CCNF
								GO:0048675	axon extension	691	26	1	1	0.0328293	ULK1
								GO:1990138	neuron projection extension	691	26	1	1	0.0328293	ULK1
								GO:0044253	positive regulation of multicellular organismal metabolic process	446	30	1	1	0.0328587	C1orf9
								GO:0007194	negative regulation of adenylate cyclase activity	692	26	1	1	0.0328757	GRM2
								GO:0001893	maternal placenta development	630	27	1	1	0.0329229	SFRP4
								GO:0030835	negative regulation of actin filament depolymerization	630	27	1	1	0.0329229	SPTBN4
								GO:0035162	embryonic hemopoiesis	695	26	1	1	0.0330154	SH2B3
								GO:0006506	GPI anchor biosynthetic process	453	30	1	1	0.033164	DPM1
								GO:0022602	ovulation cycle process	1710	85	2	2	0.033273	ESR1|SFRP4
								GO:0044092	negative regulation of molecular function	16370	787	10	10	0.0337516	ESR1|GRM2|LRP5|PIF1|SFRP4|TRIB1|UGT1A1|UGT1A7|UGT1A8|UGT1A9
								GO:0042168	heme metabolic process	415	31	1	1	0.0340698	UGT1A1
								GO:0045104	intermediate filament cytoskeleton organization	539	29	1	1	0.0343492	KRT3
								GO:0048662	negative regulation of smooth muscle cell proliferation	542	29	1	1	0.0344867	TRIB1
								GO:0006022	aminoglycan metabolic process	3036	161	3	3	0.0345729	CHST15|GPC6|HS2ST1
								GO:0016591	DNA-directed RNA polymerase II	1610	89	2	2	0.0346087	INTS7|TAF15
								GO:0006488	dolichol-linked oligosaccharide biosynthetic process	438	31	1	1	0.0350957	DPM1
								GO:1902475	L-alpha-amino acid transmembrane transport	616	28	1	1	0.0351327	SLC25A13
								GO:0008585	female gonad development	1743	86	2	2	0.0351593	ESR1|LHX8
								GO:0021533	cell differentiation in hindbrain	870	24	1	1	0.0352711	ULK1
								GO:0046579	positive regulation of Ras protein signal transduction	565	29	1	1	0.0355558	GPR55
								GO:0000151	ubiquitin ligase complex	2911	167	3	3	0.035563	CCNF|DTL|KLHL20
								GO:0008209	androgen metabolic process	450	31	1	1	0.0356408	ESR1
								GO:0009225	nucleotide-sugar metabolic process	568	29	1	1	0.0356972	DPM1
								GO:0031280	negative regulation of cyclase activity	697	27	1	1	0.036103	GRM2
								GO:0004713	protein tyrosine kinase activity	3656	143	3	3	0.0361186	CRIM1|EPHA10|FLT1
								GO:0006029	proteoglycan metabolic process	1870	84	2	2	0.0365832	CHST15|GPC6
								GO:0045429	positive regulation of nitric oxide biosynthetic process	587	29	1	1	0.0366033	ESR1
								GO:0032845	negative regulation of homeostatic process	535	30	1	1	0.0369149	PIF1
								GO:0010565	regulation of cellular ketone metabolic process	3221	159	3	3	0.0371224	UGT1A7|UGT1A8|UGT1A9
								GO:0045103	intermediate filament-based process	551	30	1	1	0.0376852	KRT3
								GO:0060512	prostate gland morphogenesis	730	27	1	1	0.0377583	ESR1
								GO:0016407	acetyltransferase activity	1655	91	2	2	0.0378267	NCOA2|TAF15
								GO:0016445	somatic diversification of immunoglobulins	560	30	1	1	0.0381242	FOXP1
								GO:0019752	carboxylic acid metabolic process	12928	794	9	9	0.0381313	CYP26C1|UGT1A1|UGT1A10|UGT1A3|UGT1A4|UGT1A6|UGT1A7|UGT1A8|UGT1A9
								GO:0009892	negative regulation of metabolic process	35292	1589	18	18	0.0384073	AHRR|CENPF|ESR1|FOXP1|GRM2|LRP5|NCOA2|NR2F1|PIF1|SFRP4|TCF7L1|TRIB1|UGT1A1|UGT1A7|UGT1A8|UGT1A9|ZNF423|ZNF593
								GO:0051090	regulation of sequence-specific DNA binding transcription factor activity	6687	326	5	5	0.038791	ESR1|NEUROG2|SFRP4|TAF15|TRIB1
								GO:0008144	drug binding	1769	89	2	2	0.0390055	UGT1A7|UGT1A8
								GO:0048013	ephrin receptor signaling pathway	695	28	1	1	0.0390396	EPHA10
								GO:0021549	cerebellum development	2238	77	2	2	0.0395488	LMX1A|ULK1
								GO:0006505	GPI anchor metabolic process	481	32	1	1	0.039788	DPM1
								GO:0051350	negative regulation of lyase activity	711	28	1	1	0.0398719	GRM2
								GO:0051155	positive regulation of striated muscle cell differentiation	777	27	1	1	0.0402209	FOXP1
								GO:0072091	regulation of stem cell proliferation	2146	80	2	2	0.0402782	FOXP1|LRP5
								GO:0060487	lung epithelial cell differentiation	809	27	1	1	0.0419703	FOXP1
								GO:0008237	metallopeptidase activity	2988	176	3	3	0.0424853	CPA6|MMP17|THOP1
								GO:0009108	coenzyme biosynthetic process	1643	96	2	2	0.0426165	MOCS3|SLC25A1
								GO:0042698	ovulation cycle	1821	91	2	2	0.0427112	ESR1|SFRP4
								GO:0030857	negative regulation of epithelial cell differentiation	827	27	1	1	0.0429807	FOXP1
								GO:0002637	regulation of immunoglobulin production	490	33	1	1	0.0429873	FOXP1
								GO:0070888	E-box binding	719	29	1	1	0.0434222	NEUROG2
								GO:0030546	receptor activator activity	780	28	1	1	0.0436258	NCOA2
								GO:0030947	regulation of vascular endothelial growth factor receptor signaling pathway	671	30	1	1	0.0438833	FLT1
								GO:0005246	calcium channel regulator activity	728	29	1	1	0.0439218	GRM2
								GO:0042169	SH2 domain binding	624	31	1	1	0.0443399	SYNGR3
								GO:0072686	mitotic spindle	981	25	1	1	0.0450002	GEM
								GO:0060070	canonical Wnt signaling pathway	2145	84	2	2	0.0450542	LRP5|TCF7L1
								GO:0043551	regulation of phosphatidylinositol 3-kinase activity	695	30	1	1	0.0452152	FLT1
								GO:0043086	negative regulation of catalytic activity	12856	615	8	8	0.0452854	GRM2|LRP5|PIF1|TRIB1|UGT1A1|UGT1A7|UGT1A8|UGT1A9
								GO:0048754	branching morphogenesis of an epithelial tube	3769	153	3	3	0.0456805	ESR1|FLT1|LRP5
								GO:0002712	regulation of B cell mediated immunity	440	35	1	1	0.0458608	LTA
								GO:0002889	regulation of immunoglobulin mediated immune response	440	35	1	1	0.0458608	LTA
								GO:0007420	brain development	14072	552	8	8	0.046116	LHX8|LMX1A|NEUROG2|NR2F1|POU3F1|SFRP4|TCF7L1|ULK1
								GO:0060479	lung cell differentiation	825	28	1	1	0.0462223	FOXP1
								GO:0016236	macroautophagy	605	32	1	1	0.0462746	ULK1
								GO:0045604	regulation of epidermal cell differentiation	566	33	1	1	0.0470532	SFRP4
								GO:0042551	neuron maturation	795	29	1	1	0.047786	SPTBN4
								GO:0007411	axon guidance	10342	360	6	6	0.0480414	ABLIM2|FOXP1|LMX1A|NEUROG2|SEMA6A|SPTBN4
								GO:0097485	neuron projection guidance	10342	360	6	6	0.0480414	ABLIM2|FOXP1|LMX1A|NEUROG2|SEMA6A|SPTBN4
								GO:0046943	carboxylic acid transmembrane transporter activity	1760	98	2	2	0.0484443	SLC25A1|SLC25A13
								GO:0043124	negative regulation of I-kappaB kinase/NF-kappaB signaling	541	34	1	1	0.0485579	ESR1
								GO:0040018	positive regulation of multicellular organism growth	646	32	1	1	0.0485946	SPTBN4
GO:0009812	flavonoid metabolic process	231	12	6	6	5.93772e-99	UGT1A1|UGT1A10|UGT1A3|UGT1A7|UGT1A8|UGT1A9	GO:0016782	transferase activity	1044	60	3	3	1.83034e-05	CHST15|HS2ST1|MOCS3
								GO:0019216	regulation of lipid metabolic process	4677	228	6	6	0.000216808	FLT1|RBL2|UGT1A1|UGT1A7|UGT1A8|UGT1A9
								GO:0006012	galactose metabolic process	181	11	1	1	0.000291698	GALK2
								GO:0008146	sulfotransferase activity	830	48	2	2	0.00142348	CHST15|HS2ST1
								GO:0050790	regulation of catalytic activity	35464	1674	21	21	0.00455636	CTDSP2|ESR1|FLT1|GNG7|GPR55|GRM2|LRP5|MAP3K8|MEFV|MMP17|PIF1|PPP2R2C|RBL2|RGS12|SIPA1|TNFSF10|TRIB1|UGT1A1|UGT1A7|UGT1A8|UGT1A9
								GO:0051345	positive regulation of hydrolase activity	10549	489	8	8	0.00870989	CTDSP2|ESR1|FLT1|GPR55|MEFV|RGS12|SIPA1|TNFSF10
								GO:0060191	regulation of lipase activity	2812	117	3	3	0.010757	ESR1|FLT1|GPR55
								GO:0030518	intracellular steroid hormone receptor signaling pathway	1352	68	2	2	0.0124647	ESR1|NCOA2
								GO:0032770	positive regulation of monooxygenase activity	471	21	1	1	0.0128614	ESR1
								GO:0016922	ligand-dependent nuclear receptor binding	552	22	1	1	0.0170872	NCOA2
								GO:0003682	chromatin binding	8876	361	6	6	0.0280596	CENPF|ESR1|FOXP1|NCOA2|RERE|TCF7L1
								GO:0032873	negative regulation of stress-activated MAPK cascade	517	27	1	1	0.0280782	SFRP4
								GO:0070303	negative regulation of stress-activated protein kinase signaling cascade	517	27	1	1	0.0280782	SFRP4
								GO:0035924	cellular response to vascular endothelial growth factor stimulus	591	26	1	1	0.0284487	FLT1
								GO:0006775	fat-soluble vitamin metabolic process	413	29	1	1	0.0289634	CYP26C1
GO:0015020	glucuronosyltransferase activity	485	28	9	9	2.45391e-94	UGT1A1|UGT1A10|UGT1A3|UGT1A4|UGT1A5|UGT1A6|UGT1A7|UGT1A8|UGT1A9	GO:0008194	UDP-glycosyltransferase activity	2372	123	9	9	8.93206e-20	UGT1A1|UGT1A10|UGT1A3|UGT1A4|UGT1A5|UGT1A6|UGT1A7|UGT1A8|UGT1A9
								GO:0016758	transferase activity	3157	180	10	10	2.87206e-16	DPM1|UGT1A1|UGT1A10|UGT1A3|UGT1A4|UGT1A5|UGT1A6|UGT1A7|UGT1A8|UGT1A9
								GO:0016051	carbohydrate biosynthetic process	1826	112	3	3	0.00387289	CHST15|SLC25A1|SLC25A13
								GO:0071391	cellular response to estrogen stimulus	439	22	1	1	0.0140501	ESR1
GO:0001972	retinoic acid binding	443	17	6	6	9.93109e-69	CYP26C1|UGT1A1|UGT1A3|UGT1A7|UGT1A8|UGT1A9	GO:0005501	retinoid binding	570	29	6	6	2.95017e-40	CYP26C1|UGT1A1|UGT1A3|UGT1A7|UGT1A8|UGT1A9
								GO:0019840	isoprenoid binding	570	29	6	6	2.95017e-40	CYP26C1|UGT1A1|UGT1A3|UGT1A7|UGT1A8|UGT1A9
								GO:0033293	monocarboxylic acid binding	994	53	6	6	9.57782e-22	CYP26C1|UGT1A1|UGT1A3|UGT1A7|UGT1A8|UGT1A9
								GO:0031406	carboxylic acid binding	3278	181	6	6	6.22753e-06	CYP26C1|UGT1A1|UGT1A3|UGT1A7|UGT1A8|UGT1A9
								GO:0043177	organic acid binding	3294	182	6	6	6.74965e-06	CYP26C1|UGT1A1|UGT1A3|UGT1A7|UGT1A8|UGT1A9
								GO:0048387	negative regulation of retinoic acid receptor signaling pathway	254	14	1	1	0.00151082	CYP26C1
								GO:0030520	intracellular estrogen receptor signaling pathway	336	15	1	1	0.00263471	ESR1
								GO:0005537	mannose binding	243	16	1	1	0.00279773	DPM1
								GO:0004879	ligand-activated sequence-specific DNA binding RNA polymerase II transcription factor activity	1276	50	2	2	0.00333697	ESR1|NR2F1
								GO:0098531	direct ligand regulated sequence-specific DNA binding transcription factor activity	1276	50	2	2	0.00333697	ESR1|NR2F1
								GO:0030522	intracellular receptor signaling pathway	3230	167	4	4	0.00370115	ESR1|MEFV|NCOA2|NR2F1
								GO:0048009	insulin-like growth factor receptor signaling pathway	522	15	1	1	0.00420314	CRIM1
								GO:0003707	steroid hormone receptor activity	1392	54	2	2	0.00544999	ESR1|NR2F1
								GO:0018108	peptidyl-tyrosine phosphorylation	3059	120	3	3	0.0142472	CRIM1|EPHA10|FLT1
								GO:0018212	peptidyl-tyrosine modification	3108	122	3	3	0.0156367	CRIM1|EPHA10|FLT1
								GO:0003700	sequence-specific DNA binding transcription factor activity	22752	981	13	13	0.0215298	ESR1|ETV6|EVX2|FOXP1|LHX8|LMX1A|NR2F1|POU3F1|RERE|SIM1|TAF15|TCF7L1|ZBTB20
								GO:0001071	nucleic acid binding transcription factor activity	22784	982	13	13	0.0217982	ESR1|ETV6|EVX2|FOXP1|LHX8|LMX1A|NR2F1|POU3F1|RERE|SIM1|TAF15|TCF7L1|ZBTB20
								GO:0005520	insulin-like growth factor binding	601	25	1	1	0.0261713	CRIM1
								GO:0010712	regulation of collagen metabolic process	437	28	1	1	0.0274452	C1orf9
								GO:0045137	development of primary sexual characteristics	4562	226	4	4	0.0274779	ESR1|LHX8|SFRP4|TNFSF10
GO:0042573	retinoic acid metabolic process	382	20	6	6	7.38132e-59	CYP26C1|UGT1A1|UGT1A3|UGT1A7|UGT1A8|UGT1A9	GO:0001523	retinoid metabolic process	1298	72	7	7	1.84548e-21	CYP26C1|GPC6|UGT1A1|UGT1A3|UGT1A7|UGT1A8|UGT1A9
								GO:0016101	diterpenoid metabolic process	1396	76	7	7	3.07627e-20	CYP26C1|GPC6|UGT1A1|UGT1A3|UGT1A7|UGT1A8|UGT1A9
								GO:0034754	cellular hormone metabolic process	1399	86	7	7	5.3058e-18	CYP26C1|ESR1|UGT1A1|UGT1A3|UGT1A7|UGT1A8|UGT1A9
								GO:0006721	terpenoid metabolic process	1525	87	7	7	1.21547e-17	CYP26C1|GPC6|UGT1A1|UGT1A3|UGT1A7|UGT1A8|UGT1A9
								GO:0042445	hormone metabolic process	2548	147	7	7	4.47346e-10	CYP26C1|ESR1|UGT1A1|UGT1A3|UGT1A7|UGT1A8|UGT1A9
								GO:0060602	branch elongation of an epithelium	384	15	1	1	0.00297922	ESR1
								GO:0030540	female genitalia development	394	18	1	1	0.00647272	ESR1
								GO:0048745	smooth muscle tissue development	451	19	1	1	0.00886924	FOXP1
								GO:0003401	axis elongation	688	24	1	1	0.0269228	ESR1
								GO:0002702	positive regulation of production of molecular mediator of immune response	630	25	1	1	0.0273299	FOXP1
								GO:0021871	forebrain regionalization	703	24	1	1	0.0275427	NR2F1
								GO:0050954	sensory perception of mechanical stimulus	3572	135	3	3	0.0293379	EYA4|NAV2|SPTBN4
GO:0005996	monosaccharide metabolic process	3703	204	13	13	5.013e-24	CHST15|GALK2|LRP5|SLC25A1|SLC25A13|UGT1A1|UGT1A10|UGT1A3|UGT1A4|UGT1A6|UGT1A7|UGT1A8|UGT1A9	GO:0019319	hexose biosynthetic process	679	45	3	3	2.90852e-07	CHST15|SLC25A1|SLC25A13
								GO:0046364	monosaccharide biosynthetic process	742	49	3	3	1.03811e-06	CHST15|SLC25A1|SLC25A13
								GO:0006094	gluconeogenesis	609	41	2	2	0.0003798	SLC25A1|SLC25A13
								GO:0051000	positive regulation of nitric-oxide synthase activity	356	16	1	1	0.00369073	ESR1
								GO:0000287	magnesium ion binding	4048	174	4	4	0.0079751	GEM|LHPP|MAP3K8|PIF1
								GO:0019200	carbohydrate kinase activity	463	19	1	1	0.00908488	GALK2
								GO:0045761	regulation of adenylate cyclase activity	1713	63	2	2	0.0139571	GNG7|GRM2
								GO:0035384	thioester biosynthetic process	445	23	1	1	0.0162413	SLC25A1
								GO:0071616	acyl-CoA biosynthetic process	445	23	1	1	0.0162413	SLC25A1
								GO:0022011	myelination in peripheral nervous system	642	21	1	1	0.0174311	POU3F1
								GO:0032292	peripheral nervous system axon ensheathment	642	21	1	1	0.0174311	POU3F1
								GO:0005310	dicarboxylic acid transmembrane transporter activity	417	24	1	1	0.0175642	SLC25A13
								GO:0045684	positive regulation of epidermis development	420	24	1	1	0.0176504	SFRP4
								GO:0030506	ankyrin binding	776	20	1	1	0.0191648	SPTBN4
								GO:0032965	regulation of collagen biosynthetic process	427	26	1	1	0.0223103	C1orf9
								GO:0031279	regulation of cyclase activity	1816	71	2	2	0.0223289	GNG7|GRM2
								GO:0001105	RNA polymerase II transcription coactivator activity	645	23	1	1	0.0225525	POU3F1
								GO:0021697	cerebellar cortex formation	812	21	1	1	0.0232628	ULK1
								GO:0035337	fatty-acyl-CoA metabolic process	470	26	1	1	0.023802	SLC25A1
								GO:0014044	Schwann cell development	688	23	1	1	0.0241475	POU3F1
								GO:0002076	osteoblast development	942	20	1	1	0.0254573	LRP5
								GO:0051339	regulation of lyase activity	1853	74	2	2	0.0259361	GNG7|GRM2
								GO:0015026	coreceptor activity	530	26	1	1	0.0260207	LRP5
								GO:0030879	mammary gland development	3630	129	3	3	0.02675	ESR1|LRP5|SFRP4
GO:0006720	isoprenoid metabolic process	1800	105	8	8	7.73077e-19	CYP26C1|DPM1|GPC6|UGT1A1|UGT1A3|UGT1A7|UGT1A8|UGT1A9	GO:0043395	heparan sulfate proteoglycan binding	423	14	1	1	0.00240365	GPC6
								GO:0005605	basal lamina	477	20	1	1	0.0111077	LAMA3
								GO:0043394	proteoglycan binding	573	19	1	1	0.0112819	GPC6
								GO:0031102	neuron projection regeneration	457	22	1	1	0.0145007	ULK1
								GO:0006501	C-terminal protein lipidation	340	24	1	1	0.0154701	DPM1
								GO:0051276	chromosome organization	13941	703	9	9	0.0329019	CENPF|ESR1|EYA4|GEM|PIF1|RBL2|RERE|TAF15|TCF7L1
GO:0045922	negative regulation of fatty acid metabolic process	337	17	3	3	5.29107e-18	UGT1A7|UGT1A8|UGT1A9	GO:0045833	negative regulation of lipid metabolic process	1235	61	4	4	1.16208e-08	UGT1A1|UGT1A7|UGT1A8|UGT1A9
								GO:0051129	negative regulation of cellular component organization	9186	372	7	7	0.00696137	CCNF|CENPF|NR2F1|PIF1|SPTBN4|TBC1D4|ULK1
								GO:0046605	regulation of centrosome cycle	334	21	1	1	0.00997855	CCNF
								GO:0071897	DNA biosynthetic process	426	21	1	1	0.0118447	DTL
								GO:0046329	negative regulation of JNK cascade	404	22	1	1	0.013208	SFRP4
								GO:0061180	mammary gland epithelium development	1817	63	2	2	0.0155296	ESR1|LRP5
								GO:0016241	regulation of macroautophagy	533	23	1	1	0.0188053	ULK1
								GO:0042474	middle ear morphogenesis	575	25	1	1	0.0251673	EYA4
								GO:0070461	SAGA-type complex	538	26	1	1	0.0263291	TAF15
								NA	NA	NA	NA	NA	NA	NA	NA
GO:0042440	pigment metabolic process	949	58	5	5	3.83582e-14	UGT1A1|UGT1A10|UGT1A7|UGT1A8|UGT1A9	GO:0001662	behavioral fear response	637	21	1	1	0.0172803	GNG7
								GO:0002209	behavioral defense response	637	21	1	1	0.0172803	GNG7
GO:0030867	rough endoplasmic reticulum membrane	210	14	2	2	1.63832e-10	C1orf9|RP9	GO:0005791	rough endoplasmic reticulum	830	50	2	2	0.00176917	C1orf9|RP9
								GO:0032967	positive regulation of collagen biosynthetic process	351	22	1	1	0.0120148	C1orf9
								GO:0010714	positive regulation of collagen metabolic process	355	23	1	1	0.013931	C1orf9
								GO:0008080	N-acetyltransferase activity	1303	75	2	2	0.0164269	NCOA2|TAF15
								GO:0051693	actin filament capping	586	25	1	1	0.0255881	SPTBN4
								GO:0045214	sarcomere organization	590	25	1	1	0.0257426	FOXP1
GO:0048385	regulation of retinoic acid receptor signaling pathway	349	19	2	2	7.08556e-08	CYP26C1|ESR1	GO:0048145	regulation of fibroblast proliferation	1605	70	2	2	0.017579	ESR1|LTA
GO:0045939	negative regulation of steroid metabolic process	379	20	2	2	1.67612e-07	UGT1A1|UGT1A8	GO:0007605	sensory perception of sound	3323	124	3	3	0.0192523	EYA4|NAV2|SPTBN4
GO:0042813	Wnt-activated receptor activity	453	20	2	2	2.22065e-07	LRP5|SFRP4	GO:0017147	Wnt-protein binding	661	27	2	2	1.43946e-05	LRP5|SFRP4
								GO:0007417	central nervous system development	18487	739	12	12	0.00465351	CYP26C1|FOXP1|LHX8|LMX1A|NAV2|NEUROG2|NR2F1|POU3F1|SFRP4|SPTBN4|TCF7L1|ULK1
								GO:0022612	gland morphogenesis	2785	106	3	3	0.00713964	ESR1|LRP5|SFRP4
								GO:0009950	dorsal/ventral axis specification	594	17	1	1	0.00804204	LRP5
								GO:2000648	positive regulation of stem cell proliferation	1665	60	2	2	0.0112323	FOXP1|LRP5
								GO:0008406	gonad development	3981	193	4	4	0.011589	ESR1|LHX8|SFRP4|TNFSF10
								GO:0002090	regulation of receptor internalization	543	23	1	1	0.0191171	SFRP4
								GO:0048147	negative regulation of fibroblast proliferation	553	24	1	1	0.0218456	LTA
GO:0046982	protein heterodimerization activity	7825	405	11	11	2.78485e-07	FOXP1|SIM1|TAF15|UGT1A1|UGT1A10|UGT1A3|UGT1A4|UGT1A6|UGT1A7|UGT1A8|UGT1A9	GO:0046983	protein dimerization activity	19466	988	16	16	0.000183241	AHRR|CENPF|FOXP1|LHPP|NCOA2|NEUROG2|SIM1|TAF15|UGT1A1|UGT1A10|UGT1A3|UGT1A4|UGT1A6|UGT1A7|UGT1A8|UGT1A9
								GO:0005669	transcription factor TFIID complex	345	20	1	1	0.00860591	TAF15
								GO:0090200	positive regulation of release of cytochrome c from mitochondria	472	24	1	1	0.0192019	TNFSF10
								GO:0043552	positive regulation of phosphatidylinositol 3-kinase activity	575	25	1	1	0.0251673	FLT1
GO:0005164	tumor necrosis factor receptor binding	361	24	2	2	1.6615e-06	LTA|TNFSF10	GO:0032813	tumor necrosis factor receptor superfamily binding	546	34	2	2	8.43631e-05	LTA|TNFSF10
GO:0060444	branching involved in mammary gland duct morphogenesis	683	25	2	2	7.03367e-06	ESR1|LRP5	GO:0060443	mammary gland morphogenesis	1484	51	3	3	8.16454e-06	ESR1|LRP5|SFRP4
								GO:0060603	mammary gland duct morphogenesis	1087	37	2	2	0.000471774	ESR1|LRP5
								GO:0060068	vagina development	279	13	1	1	0.00109969	ESR1
								GO:0033598	mammary gland epithelial cell proliferation	333	13	1	1	0.00129116	ESR1
								GO:0045606	positive regulation of epidermal cell differentiation	239	14	1	1	0.00144825	SFRP4
								GO:0060749	mammary gland alveolus development	509	18	1	1	0.00824784	ESR1
								GO:0061377	mammary gland lobule development	509	18	1	1	0.00824784	ESR1
								GO:0030513	positive regulation of BMP signaling pathway	569	23	1	1	0.0199481	ZNF423
GO:0021954	central nervous system neuron development	1600	60	3	3	4.88246e-05	LHX8|NEUROG2|SPTBN4	GO:0021953	central nervous system neuron differentiation	4572	159	5	5	0.000342134	LHX8|LMX1A|NEUROG2|SPTBN4|ULK1
								GO:0021884	forebrain neuron development	413	16	1	1	0.00423041	LHX8
								GO:0021542	dentate gyrus development	460	17	1	1	0.00600825	LMX1A
								GO:0001764	neuron migration	2904	107	3	3	0.00821413	NEUROG2|NR2F1|SEMA6A
								GO:0021952	central nervous system projection neuron axonogenesis	711	22	1	1	0.0222844	SPTBN4
GO:0010863	positive regulation of phospholipase C activity	1558	67	3	3	0.000115494	ESR1|FLT1|GPR55	GO:1900274	regulation of phospholipase C activity	1581	68	3	3	0.000134573	ESR1|FLT1|GPR55
								GO:0010518	positive regulation of phospholipase activity	1998	79	3	3	0.000690576	ESR1|FLT1|GPR55
								GO:0010517	regulation of phospholipase activity	2156	86	3	3	0.0013854	ESR1|FLT1|GPR55
								GO:0060193	positive regulation of lipase activity	2261	88	3	3	0.00176943	ESR1|FLT1|GPR55
GO:0002923	regulation of humoral immune response mediated by circulating immunoglobulin	132	10	1	1	0.000123591	LTA	GO:0002922	positive regulation of humoral immune response	153	12	1	1	0.000463303	LTA
								GO:0002714	positive regulation of B cell mediated immunity	153	13	1	1	0.000748751	LTA
								GO:0002891	positive regulation of immunoglobulin mediated immune response	153	13	1	1	0.000748751	LTA
								GO:0044126	regulation of growth of symbiont in host	219	18	1	1	0.00441028	LTA
								GO:0044130	negative regulation of growth of symbiont in host	219	18	1	1	0.00441028	LTA
								GO:0044144	modulation of growth of symbiont involved in interaction with host	219	18	1	1	0.00441028	LTA
								GO:0044146	negative regulation of growth of symbiont involved in interaction with host	219	18	1	1	0.00441028	LTA
								GO:0002861	regulation of inflammatory response to antigenic stimulus	276	20	1	1	0.007504	LTA
GO:0030234	enzyme regulator activity	15998	799	14	14	0.000143409	CRIM1|ESR1|MMP17|PIF1|PPP2R2C|RGS12|SIPA1|TBC1D16|TBC1D4|TRIB1|UGT1A1|UGT1A7|UGT1A8|UGT1A9	GO:0004857	enzyme inhibitor activity	5015	314	7	7	0.000215368	CRIM1|PIF1|TRIB1|UGT1A1|UGT1A7|UGT1A8|UGT1A9
								GO:0008601	protein phosphatase type 2A regulator activity	424	18	1	1	0.00690024	PPP2R2C
								GO:0005099	Ras GTPase activator activity	2790	107	3	3	0.00745171	SIPA1|TBC1D16|TBC1D4
								GO:0000784	nuclear chromosome	475	26	1	1	0.0239807	PIF1
GO:0051382	kinetochore assembly	181	10	1	1	0.000150225	CENPF	GO:0051383	kinetochore organization	209	12	1	1	0.000558096	CENPF
								GO:0051303	establishment of chromosome localization	429	22	1	1	0.013805	CENPF
								GO:0051325	interphase	466	22	1	1	0.0147305	CENPF
								GO:0051329	mitotic interphase	466	22	1	1	0.0147305	CENPF
								GO:0050000	chromosome localization	442	23	1	1	0.0161594	CENPF
GO:0043256	laminin complex	205	10	1	1	0.00016512	LAMA3	GO:0031581	hemidesmosome assembly	391	13	1	1	0.00152989	LAMA3
GO:0016239	positive regulation of macroautophagy	240	10	1	1	0.000189296	ULK1	GO:0032106	positive regulation of response to extracellular stimulus	316	15	1	1	0.00250197	ULK1
								GO:0032109	positive regulation of response to nutrient levels	316	15	1	1	0.00250197	ULK1
								GO:0000045	autophagic vacuole assembly	458	24	1	1	0.0187734	ULK1
GO:0033270	paranode region of axon	256	10	1	1	0.000201401	SPTBN4	GO:0033268	node of Ranvier	379	14	1	1	0.00213451	SPTBN4
GO:0004714	transmembrane receptor protein tyrosine kinase activity	1997	67	3	3	0.00022373	CRIM1|EPHA10|FLT1	GO:0019199	transmembrane receptor protein kinase activity	2352	84	3	3	0.00151714	CRIM1|EPHA10|FLT1
								GO:0005003	ephrin receptor activity	432	17	1	1	0.00564535	EPHA10
GO:0030235	nitric-oxide synthase regulator activity	318	10	1	1	0.000255358	ESR1	GO:0004709	MAP kinase kinase kinase activity	477	23	1	1	0.0171372	MAP3K8
GO:0035025	positive regulation of Rho protein signal transduction	153	11	1	1	0.00026354	GPR55	GO:0045453	bone resorption	350	22	1	1	0.0119932	GPR55
GO:0032205	negative regulation of telomere maintence	182	11	1	1	0.000292753	PIF1	GO:0051972	regulation of telomerase activity	246	13	1	1	0.000995704	PIF1
								GO:0032204	regulation of telomere maintenance	254	14	1	1	0.00151082	PIF1
								GO:0042162	telomeric DNA binding	376	17	1	1	0.00497674	PIF1
								GO:0016447	somatic recombination of immunoglobulin gene segments	499	22	1	1	0.0156	FOXP1
GO:0032854	positive regulation of Rap GTPase activity	208	11	1	1	0.00032144	SIPA1	GO:0032317	regulation of Rap GTPase activity	287	14	1	1	0.00165712	SIPA1
								GO:0032487	regulation of Rap protein signal transduction	351	16	1	1	0.00364643	SIPA1
GO:0034045	pre-autophagosomal structure membrane	247	11	1	1	0.000369331	ULK1	GO:0000407	pre-autophagosomal structure	414	18	1	1	0.00675507	ULK1
GO:0046849	bone remodeling	741	40	2	2	0.000411344	GPR55|LRP5	GO:0048771	tissue remodeling	1682	93	3	3	0.00127075	GPR55|LRP5|SFRP4
GO:0021684	cerebellar granular layer formation	456	10	1	1	0.00042634	ULK1	GO:0021683	cerebellar granular layer morphogenesis	488	11	1	1	0.000841381	ULK1
								GO:0021681	cerebellar granular layer development	530	14	1	1	0.00318865	ULK1
GO:0002053	positive regulation of mesenchymal cell proliferation	1066	38	2	2	0.00053794	FOXP1|LRP5	GO:0010464	regulation of mesenchymal cell proliferation	1193	43	2	2	0.00138329	FOXP1|LRP5
GO:0000940	condensed chromosome outer kinetochore	215	12	1	1	0.000569236	CENPF	GO:0051310	metaphase plate congression	317	17	1	1	0.00434857	CENPF
GO:0032039	integrator complex	259	12	1	1	0.000657331	INTS7	GO:0016180	snRNA processing	276	13	1	1	0.00108984	INTS7
								GO:0016073	snRNA metabolic process	296	14	1	1	0.00169917	INTS7
GO:0033235	positive regulation of protein sumoylation	656	10	1	1	0.00086338	AHRR	GO:0033233	regulation of protein sumoylation	735	15	1	1	0.00696697	AHRR
GO:0060525	prostate glandular acinus development	356	12	1	1	0.000896902	ESR1	GO:0060442	branching involved in prostate gland morphogenesis	333	13	1	1	0.00129116	ESR1
GO:0031083	BLOC-1 complex	217	13	1	1	0.000911762	C19orf50	GO:0031082	BLOC complex	282	18	1	1	0.00507411	C19orf50
GO:0005313	L-glutamate transmembrane transporter activity	237	13	1	1	0.000968934	SLC25A13	GO:0015813	L-glutamate transport	309	15	1	1	0.00245694	SLC25A13
								GO:0006835	dicarboxylic acid transport	1043	51	2	2	0.00265314	GRM2|SLC25A13
								GO:0015800	acidic amino acid transport	339	16	1	1	0.00354203	SLC25A13
GO:0097502	mannosylation	192	14	1	1	0.001267	DPM1	GO:0000030	mannosyltransferase activity	246	17	1	1	0.00368608	DPM1
GO:0006646	phosphatidylethanolamine biosynthetic process	245	14	1	1	0.00147299	SELI	GO:0046337	phosphatidylethanolamine metabolic process	258	15	1	1	0.00215011	SELI
GO:0033276	transcription factor TFTC complex	320	14	1	1	0.00181603	TAF15	GO:0030914	STAGA complex	340	14	1	1	0.00191886	TAF15
								GO:0004402	histone acetyltransferase activity	956	52	2	2	0.00258247	NCOA2|TAF15
GO:0021783	preganglionic parasympathetic nervous system development	464	13	1	1	0.00188648	V2	GO:0048486	parasympathetic nervous system development	529	15	1	1	0.00427564	NAV2
GO:0016363	nuclear matrix	2330	90	3	3	0.0021494	CENPF|RGS12|SPTBN4	GO:0034399	nuclear periphery	2697	107	3	3	0.00687615	CENPF|RGS12|SPTBN4
GO:0031461	cullin-RING ubiquitin ligase complex	1747	102	3	3	0.00225767	CCNF|DTL|KLHL20	GO:0031146	SCF-dependent proteasomal ubiquitin-dependent protein catabolic process	355	16	1	1	0.00368183	CCNF
								GO:0080008	Cul4-RING ubiquitin ligase complex	344	20	1	1	0.00858899	DTL
								GO:0031463	Cul3-RING ubiquitin ligase complex	333	23	1	1	0.0134108	KLHL20
GO:0060135	materl process involved in female pregncy	1070	52	2	2	0.00302207	ESR1|SFRP4	GO:0046697	decidualization	268	17	1	1	0.00388111	SFRP4
GO:0031664	regulation of lipopolysaccharide-mediated signaling pathway	318	16	1	1	0.00336569	TRIB1	GO:0002832	negative regulation of response to biotic stimulus	352	19	1	1	0.00725291	TRIB1
GO:0035338	long-chain fatty-acyl-CoA biosynthetic process	372	17	1	1	0.00493176	SLC25A1	GO:0046949	fatty-acyl-CoA biosynthetic process	396	19	1	1	0.00793658	SLC25A1
								GO:0035336	long-chain fatty-acyl-CoA metabolic process	427	22	1	1	0.0137564	SLC25A1

[truncated: 6 more sheets: Table S10. GO 7_12, Table S11. GO 7_18, Table S12. GO 15-17_12, Table S13. GO 15-17_18, Table S14. DNAm and continuity, Table S16. DMRs]
